# Supplementary material for: (1Z)-1-(2,4-Dichloro­phen­yl)ethan-1-one semicarbazone
Source: Acta Crystallogr Sect E Struct Rep Online. 2009 Aug 8;65(Pt 9):o2072. doi: 10.1107/S1600536809029900 (PMC2969861; doi:10.1107/S1600536809029900)
Supplement: Supplementary file 2 [file e-65-o2072-Isup2.hkl]

#
# h,k,l, Fc-squared, Fo-squared, sigma(Fo-squared) and status flag
#
data_I
_shelx_title ' pa2_0m in C2/c  (100K'
_shelx_refln_list_code          4
_shelx_F_calc_maximum      275.42
_exptl_crystal_F_000      1008.00
_reflns_d_resolution_high  0.6338
 
loop_
 _symmetry_equiv_pos_as_xyz
 'x, y, z'
 '-x, y, -z+1/2'
 'x+1/2, y+1/2, z'
 '-x+1/2, y+1/2, -z+1/2'
 '-x, -y, -z'
 'x, -y, z-1/2'
 '-x+1/2, -y+1/2, -z'
 'x+1/2, -y+1/2, z-1/2'
 
_cell_length_a    37.8079
_cell_length_b     3.8097
_cell_length_c    14.4920
_cell_angle_alpha  90.000
_cell_angle_beta   98.852
_cell_angle_gamma  90.000
 
_shelx_F_squared_multiplier     1.000
 
loop_
 _refln_index_h
 _refln_index_k
 _refln_index_l
 _refln_F_squared_calc
 _refln_F_squared_meas
 _refln_F_squared_sigma
 _refln_observed_status
   2   0   0     1351.80       -0.42      0.45 o
   4   0   0      289.31      347.26      8.71 o
   6   0   0     1875.18     2183.49     28.03 o
   8   0   0     1159.86     1419.90     20.87 o
  10   0   0    40498.86    44682.84    490.59 o
  12   0   0    15087.73    17461.75    185.88 o
  14   0   0     2044.38     2178.95     26.82 o
  16   0   0     1023.68     1264.55     18.74 o
  18   0   0    30741.83    36436.09    342.16 o
  20   0   0    44538.00    53667.26    528.39 o
  22   0   0      657.71      720.78     18.69 o
  24   0   0     4587.59     6004.96     60.54 o
  26   0   0     1819.53     2227.80     29.10 o
  28   0   0     6539.74     6898.34     81.22 o
  30   0   0    11111.37    12046.97    132.50 o
  32   0   0      635.38      788.95     22.47 o
  34   0   0      314.26      293.75     15.87 o
  36   0   0       81.97      102.94     12.31 o
  38   0   0        8.35       69.66     15.63 o
  40   0   0     6433.04     6359.01    125.55 o
  42   0   0       61.05      197.40     25.16 o
  44   0   0       12.76       31.10     16.70 o
  46   0   0        2.10        6.40     15.58 o
  48   0   0     1569.76     1449.17     62.03 o
  50   0   0      544.49      572.37     91.18 o
  52   0   0      158.38      146.46     74.79 o
  54   0   0       34.35       67.66     68.85 o
  56   0   0     4100.38     4042.41    315.09 o
  58   0   0     2765.05     2978.77    159.75 o
   1   1   0     4357.99     4408.63     56.23 o
   3   1   0    44970.43    54189.93    501.39 o
   5   1   0     3500.97     4162.19     34.67 o
   7   1   0    12284.40    14541.41    108.84 o
   9   1   0      481.59      437.83      7.43 o
  11   1   0     6636.32     7372.68     62.29 o
  13   1   0     1120.52     1342.40     16.35 o
  15   1   0     5484.57     6453.63     55.10 o
  17   1   0     2164.04     3242.23     30.62 o
  19   1   0      669.62      733.87     11.73 o
  21   1   0     3708.47     3930.89     34.45 o
  23   1   0      405.41      404.86     10.08 o
  25   1   0     2448.81     2689.71     28.89 o
  27   1   0      784.92      959.91     15.31 o
  29   1   0        0.06       -2.98      6.79 o
  31   1   0     1554.14     1520.36     27.64 o
  33   1   0     2546.90     2866.30     37.27 o
  35   1   0      177.80      352.44     15.50 o
  37   1   0        8.10        6.65      7.95 o
  39   1   0      155.25      207.67     14.34 o
  41   1   0     3445.62     3510.75     50.07 o
  43   1   0     1216.11     1375.53     30.36 o
  45   1   0     2563.87     2590.04     60.93 o
  47   1   0      298.69      343.09     25.05 o
  49   1   0       47.19       47.51     19.33 o
  51   1   0     2276.54     2510.14     64.63 o
  53   1   0       11.92       40.68     17.57 o
  55   1   0     1040.24     1157.13     40.85 o
  57   1   0        4.37       43.17     21.89 o
   0   2   0     1552.03     1749.47     58.08 o
   2   2   0     2546.21     2601.74     41.00 o
   4   2   0     1298.86     1457.93     20.85 o
   6   2   0     3794.18     4348.47     45.56 o
   8   2   0       10.47       49.02      4.13 o
  10   2   0     2152.06     2896.32     26.29 o
  12   2   0     2361.14     2633.73     25.47 o
  14   2   0     2067.73     2532.58     27.63 o
  16   2   0       15.76       33.51      4.40 o
  18   2   0      190.16      237.24      9.24 o
  20   2   0       24.21       23.61      4.70 o
  22   2   0      301.88      348.82     13.28 o
  24   2   0        6.76        9.58      5.85 o
  26   2   0       45.46       60.09      7.94 o
  28   2   0       83.42      122.49     10.28 o
  30   2   0      481.42      672.96     18.63 o
  32   2   0      257.61      390.88     17.77 o
  34   2   0      434.45      482.63     20.06 o
  36   2   0       48.73       43.96     10.53 o
  38   2   0      540.07      571.47     30.88 o
  40   2   0        2.76       18.05     13.27 o
  42   2   0      243.77      298.32     24.91 o
  44   2   0        6.51       24.09     14.64 o
  46   2   0        9.11       34.94     16.37 o
  48   2   0       98.70      113.69     22.68 o
  50   2   0      130.67      157.74     32.69 o
  52   2   0        0.02       17.91     17.42 o
  54   2   0        9.51       29.16     26.78 o
   1   3   0      317.65      528.55     19.22 o
   3   3   0     1952.05     2063.16     31.45 o
   5   3   0      435.39      473.69     20.35 o
   7   3   0        1.17      103.24      7.03 o
   9   3   0      841.43      886.51     16.35 o
  11   3   0     5120.49     6069.59     67.50 o
  13   3   0     4556.38     4877.71     50.62 o
  15   3   0        3.75       25.31      5.68 o
  17   3   0     1925.31     2346.63     30.67 o
  19   3   0      178.68      194.96     10.64 o
  21   3   0      960.30     1081.44     21.36 o
  23   3   0     2546.18     2908.89     42.79 o
  25   3   0     1624.80     1559.28     30.91 o
  27   3   0      824.00      825.97     35.50 o
  29   3   0       22.46       46.17     11.26 o
  31   3   0     9533.38     9939.50    163.71 o
  33   3   0     2329.44     2747.76     65.44 o
  35   3   0      386.76      431.70     31.27 o
  37   3   0       65.75       79.29     19.08 o
  39   3   0       10.21       16.71     15.11 o
  41   3   0     1703.37     1771.51     47.72 o
  43   3   0     4540.16     4783.96     84.37 o
  45   3   0      296.62      372.68     29.76 o
  47   3   0      450.15      550.24     39.20 o
  49   3   0      255.47      201.99     42.82 o
  51   3   0     1126.55     1305.24    127.25 o
   0   4   0     6286.23     7738.72    222.86 o
   2   4   0     4248.41     4909.28     99.44 o
   4   4   0      103.26      150.51     11.68 o
   6   4   0      141.99      334.38     16.08 o
   8   4   0     1319.18     1732.81     30.48 o
  10   4   0     3998.76     4367.40     55.27 o
  12   4   0      545.04      734.33     31.44 o
  14   4   0      839.90      999.45     28.90 o
  16   4   0       45.23       39.39     10.90 o
  18   4   0     1467.32     1553.83     41.42 o
  20   4   0     5250.97     6002.22     95.65 o
  22   4   0      357.63      590.64     26.05 o
  24   4   0      485.98      652.69     46.33 o
  26   4   0      210.68      214.16     21.11 o
  28   4   0      214.60      239.42     26.56 o
  30   4   0      523.75      557.97     32.92 o
  32   4   0     1378.98     1597.54     49.30 o
  34   4   0       79.40       83.00     19.11 o
  36   4   0      110.17      142.28     23.39 o
  38   4   0      869.05      864.07     44.32 o
  40   4   0      439.91      551.46     38.40 o
  42   4   0       20.51       42.55     27.17 o
  44   4   0      124.49      117.23     61.15 o
   1   5   0       79.07      115.48     39.76 o
   3   5   0        9.78       55.31     47.73 o
   5   5   0       46.74       -0.98     40.79 o
   7   5   0       47.08      108.55     54.18 o
   9   5   0       42.29       46.47     14.39 o
  11   5   0       32.84       44.62     15.50 o
  13   5   0      460.21      516.48     33.97 o
  15   5   0      329.16      363.56     30.78 o
  17   5   0        1.35        5.83     14.88 o
  19   5   0      157.02      181.56     22.34 o
  21   5   0      336.59      428.24     64.79 o
  23   5   0      170.70      160.15     23.19 o
  25   5   0       31.27       33.00     16.66 o
  27   5   0        7.22        6.32     16.76 o
  29   5   0        6.37       25.54     17.84 o
  31   5   0       19.76       35.82     35.52 o
 -57   1   1      693.62      656.31     36.55 o
 -55   1   1     2705.58     2475.08     60.02 o
 -53   1   1      256.92      274.63     26.65 o
 -51   1   1      210.78      179.10     21.89 o
 -49   1   1     1252.85     1170.71     38.84 o
 -47   1   1     2460.32     2152.54     49.39 o
 -45   1   1     2953.12     2478.19     48.68 o
 -43   1   1      800.44      704.23     30.57 o
 -41   1   1      106.25       82.31     11.83 o
 -39   1   1      619.85      627.52     20.35 o
 -37   1   1     4839.13     3751.36     50.47 o
 -35   1   1     1262.62     1168.22     22.84 o
 -33   1   1        0.50       -2.47      6.02 o
 -31   1   1     1475.01     1202.67     19.69 o
 -29   1   1     1654.09     1320.11     20.21 o
 -27   1   1    16024.83    12980.08    108.94 o
 -25   1   1     6328.55     5129.25     44.08 o
 -23   1   1        6.95       10.23      3.51 o
 -21   1   1      163.24      244.13      7.45 o
 -19   1   1      105.42       91.06      4.96 o
 -17   1   1    10521.48     8344.97     67.80 o
 -15   1   1    26836.57    22729.91    182.99 o
 -13   1   1      224.46      187.05      6.95 o
 -11   1   1       27.17       17.08      4.45 o
  -9   1   1     1516.65     1457.79     14.99 o
  -7   1   1    32301.42    25522.30    177.31 o
  -5   1   1     1598.63     1264.17     12.59 o
  -3   1   1     6511.12     5596.40     53.43 o
  -1   1   1     5911.03     5212.11     53.55 o
   1   1   1     7952.87     6408.29     56.68 o
   3   1   1    75855.29    62850.28    509.95 o
   5   1   1    13283.18    11446.25     80.84 o
   7   1   1        1.45        0.99      2.07 o
   9   1   1      267.15      170.79      5.25 o
  11   1   1      632.31      551.66      9.41 o
  13   1   1     4467.59     3571.43     34.18 o
  15   1   1     5358.32     4201.61     37.20 o
  17   1   1      628.42      663.25     10.10 o
  19   1   1     6603.48     5668.57     47.41 o
  21   1   1      227.53      253.72      7.25 o
  23   1   1     2127.20     1753.28     20.37 o
  25   1   1       10.04       14.92      4.39 o
  27   1   1        0.34        0.46      4.48 o
  29   1   1     1262.62     1105.13     19.05 o
  31   1   1       80.52       42.83      7.19 o
  33   1   1     1438.70     1024.74     20.86 o
  35   1   1       77.92       31.73      9.11 o
  37   1   1      699.94      635.33     24.47 o
  39   1   1     2005.47     1714.04     32.73 o
  41   1   1      567.31      537.67     21.40 o
  43   1   1       90.60       75.03     13.46 o
  45   1   1      197.63      187.94     18.44 o
  47   1   1      404.24      463.29     28.69 o
  49   1   1      730.00      618.15     32.85 o
  51   1   1      210.33      241.47     24.80 o
  53   1   1      156.70      167.62     23.19 o
  55   1   1      181.61      174.87     24.93 o
  57   1   1      419.44      559.79     61.12 o
 -54   2   1      275.53      245.41     40.26 o
 -52   2   1        1.24       -4.77     15.49 o
 -50   2   1       72.24       68.17     19.21 o
 -48   2   1     2047.98     1733.19     50.05 o
 -46   2   1      614.18      633.88     32.97 o
 -44   2   1      519.28      561.32     32.34 o
 -42   2   1        7.15       12.70     13.78 o
 -40   2   1     1313.41     1114.87     34.41 o
 -38   2   1     3876.06     3116.64     49.55 o
 -36   2   1      317.19      333.65     18.34 o
 -34   2   1     2908.67     2483.13     39.09 o
 -32   2   1     3680.38     2732.82     40.43 o
 -30   2   1      779.00      676.07     18.60 o
 -28   2   1     4996.95     4038.22     50.87 o
 -26   2   1      108.57      121.54      9.68 o
 -24   2   1     3050.98     2626.10     35.91 o
 -22   2   1      971.40      736.34     16.19 o
 -20   2   1      306.05      276.83     10.04 o
 -18   2   1       41.07       45.11      5.15 o
 -16   2   1     1298.65     1062.85     14.47 o
 -14   2   1    10681.46     8667.12     69.27 o
 -12   2   1     2417.11     2004.28     20.38 o
 -10   2   1     1005.16      850.35     11.00 o
  -8   2   1     9040.27     7630.81     63.78 o
  -6   2   1     9182.56     7898.73     71.72 o
  -4   2   1     7483.15     6089.67     61.09 o
  -2   2   1     4454.99     3414.67     40.17 o
   0   2   1     3993.77     3548.94     48.79 o
   2   2   1      178.52      251.15      7.42 o
   4   2   1    12302.40     9981.43     96.90 o
   6   2   1     5499.58     4238.56     38.75 o
   8   2   1     6833.03     5375.06     43.43 o
  10   2   1      408.05      360.36      6.86 o
  12   2   1      350.24      336.26      7.75 o
  14   2   1     9230.00     7722.83     65.17 o
  16   2   1     8690.64     6528.90     57.21 o
  18   2   1     8942.99     7544.71     70.83 o
  20   2   1       54.75       45.07      6.20 o
  22   2   1      163.62      175.41      9.65 o
  24   2   1     3837.60     3157.47     40.93 o
  26   2   1     8954.94     6943.22     76.20 o
  28   2   1    13978.78    11309.27    128.30 o
  30   2   1      412.46      357.88     17.89 o
  32   2   1     1120.14      850.12     31.30 o
  34   2   1     1253.83      988.45     25.02 o
  36   2   1     4314.82     3500.13     56.34 o
  38   2   1     2657.97     2156.42     63.52 o
  40   2   1      388.30      363.46     28.75 o
  42   2   1        2.25       15.81     15.87 o
  44   2   1     1954.13     1557.29     51.53 o
  46   2   1     4854.77     4367.99     94.22 o
  48   2   1     6805.34     5896.79    120.57 o
  50   2   1      422.89      442.29     35.91 o
  52   2   1      266.90      385.90     38.77 o
  54   2   1      137.72      119.45     33.92 o
 -51   3   1        2.16       29.09     24.77 o
 -49   3   1      176.03      130.27     27.67 o
 -47   3   1     2193.20     1901.69     58.01 o
 -45   3   1      474.35      443.82     32.88 o
 -43   3   1        1.56       18.50     14.91 o
 -41   3   1        6.97       -6.66     12.43 o
 -39   3   1       74.97       73.25     15.17 o
 -37   3   1       51.87       47.07     16.37 o
 -35   3   1       27.61       18.38     13.69 o
 -33   3   1      364.04      310.45     24.17 o
 -31   3   1       36.77       37.07     13.26 o
 -29   3   1     1684.41     1228.42     46.31 o
 -27   3   1     1992.50     1718.78     33.44 o
 -25   3   1      337.89      315.89     19.05 o
 -23   3   1      456.04      374.44     15.75 o
 -21   3   1      129.75       91.50     11.24 o
 -19   3   1       35.47       22.37      6.86 o
 -17   3   1      254.54      218.47     10.74 o
 -15   3   1     2086.59     1707.46     26.91 o
 -13   3   1      293.41      331.19     15.67 o
 -11   3   1     1523.18     1356.40     23.39 o
  -9   3   1      169.82      218.13      9.56 o
  -7   3   1     1321.94     1103.49     18.22 o
  -5   3   1      647.85      497.40     11.50 o
  -3   3   1       90.11       67.33      6.60 o
  -1   3   1      475.64      494.66     18.35 o
   1   3   1       19.83        0.59      6.36 o
   3   3   1     3023.13     2899.87     38.74 o
   5   3   1     1303.31     1054.77     18.54 o
   7   3   1       35.58       49.55      6.13 o
   9   3   1      596.73      554.05     13.34 o
  11   3   1        3.70        5.76      5.74 o
  13   3   1     2121.25     1917.30     26.20 o
  15   3   1        0.42        3.02      4.77 o
  17   3   1      359.98      334.08     13.78 o
  19   3   1      914.58      801.57     18.99 o
  21   3   1       12.88       15.54      6.72 o
  23   3   1      511.24      517.03     18.77 o
  25   3   1      202.25      182.35     13.45 o
  27   3   1      799.43      667.54     27.15 o
  29   3   1        2.74        5.80     13.88 o
  31   3   1      779.78      735.97     36.17 o
  33   3   1      216.50      215.22     23.77 o
  35   3   1       22.11       22.27     15.05 o
  37   3   1      608.82      560.35     51.70 o
  39   3   1     1006.67      884.02     40.39 o
  41   3   1      562.21      566.78     34.37 o
  43   3   1      147.67      154.47     25.60 o
  45   3   1      754.75      769.04     39.34 o
  47   3   1      114.04      120.42     23.07 o
  49   3   1       35.01       15.90     22.25 o
 -44   4   1      802.87      805.77     93.83 o
 -42   4   1      164.60      164.91     26.09 o
 -40   4   1       51.60       79.36     15.98 o
 -38   4   1       28.27       31.68     14.07 o
 -36   4   1      226.88      206.26     21.57 o
 -34   4   1       23.94       28.35     16.31 o
 -32   4   1        0.08       12.43     16.34 o
 -30   4   1        0.04       25.54     14.30 o
 -28   4   1      635.54      631.26     36.57 o
 -26   4   1       49.79       45.38     14.12 o
 -24   4   1      676.50      630.80     58.63 o
 -22   4   1       26.17       57.53     12.99 o
 -20   4   1      823.05      750.04     29.63 o
 -18   4   1        0.24        4.63     10.49 o
 -16   4   1      385.30      436.64     21.01 o
 -14   4   1        0.30        6.27      7.98 o
 -12   4   1     1515.97     1425.30     27.83 o
 -10   4   1      117.31      151.82     10.08 o
  -8   4   1      213.51      265.29     13.93 o
  -6   4   1      406.02      356.54     21.45 o
  -4   4   1      229.98      185.90     14.78 o
  -2   4   1      364.84      354.13     21.90 o
   0   4   1       26.36       52.80     13.24 o
   2   4   1        6.72       -0.22     11.74 o
   4   4   1     1354.25     1143.08     27.96 o
   6   4   1     1310.68     1185.84     38.60 o
   8   4   1      445.41      405.92     14.45 o
  10   4   1       54.93       54.69      8.92 o
  12   4   1       89.93      126.97     14.67 o
  14   4   1     1734.40     1380.32     34.69 o
  16   4   1     3315.74     2918.95     55.96 o
  18   4   1       25.78       17.21     10.49 o
  20   4   1      487.32      450.43     27.74 o
  22   4   1       13.95       29.10     10.89 o
  24   4   1      871.64      779.93     30.45 o
  26   4   1      412.77      374.71     27.27 o
  28   4   1      929.10      882.02     47.44 o
  30   4   1      151.37      105.87     18.65 o
  32   4   1      170.59      164.55     28.85 o
  34   4   1     2798.32     2280.54     62.20 o
  36   4   1      836.03      761.07     50.39 o
  38   4   1      396.60      391.66     33.15 o
  40   4   1       21.60       19.84     17.26 o
  42   4   1      118.19      133.98     32.86 o
 -31   5   1       40.09       43.68     22.36 o
 -29   5   1      869.08      721.85     34.73 o
 -27   5   1     1202.15     1090.68     89.97 o
 -25   5   1     1240.65     1024.98    113.77 o
 -23   5   1      221.93      222.75     31.55 o
 -21   5   1      187.14      100.17     23.16 o
 -19   5   1       90.22       89.24     20.46 o
 -17   5   1     4764.94     4189.25    104.38 o
 -15   5   1     1173.10      912.62    126.01 o
 -13   5   1      764.29      809.59     50.67 o
 -11   5   1        9.67       22.11     14.43 o
  -9   5   1      381.15      382.91     36.61 o
  -7   5   1     1915.05     1517.74    123.19 o
  -5   5   1     2473.74     1993.11     95.69 o
  -3   5   1      114.45      157.03     32.84 o
  -1   5   1      331.93      384.05     52.03 o
   1   5   1       11.79       -0.64     28.23 o
   3   5   1     1012.48     1015.57    111.77 o
   5   5   1     1752.83     1540.43    123.86 o
   7   5   1       29.61       64.28     48.77 o
   9   5   1      499.75      520.69     29.04 o
  11   5   1        9.63       26.96     12.88 o
  13   5   1      513.01      543.93     35.83 o
  15   5   1     1112.96     1011.51     41.46 o
  17   5   1      871.13      745.01     39.82 o
  19   5   1      172.94      180.52     21.76 o
  21   5   1      418.25      441.34     32.06 o
  23   5   1      559.08      614.13     36.85 o
  25   5   1        5.56       21.22     16.12 o
  27   5   1      154.72       96.38     22.19 o
  29   5   1      347.46      348.20     55.30 o
  31   5   1      126.57       75.96     26.02 o
 -58   0   2     2417.83     2627.40    147.67 o
 -56   0   2        1.12       94.04     61.85 o
 -54   0   2     1503.78     1762.91    123.65 o
 -52   0   2     5377.38     5516.60    156.91 o
 -50   0   2       34.89       74.50     26.73 o
 -48   0   2       42.77       48.40     25.38 o
 -46   0   2     1274.29     1298.47     44.13 o
 -44   0   2     1998.48     2359.96     94.44 o
 -42   0   2    11008.71    11415.74    206.00 o
 -40   0   2     1380.02     1328.23     41.92 o
 -38   0   2      390.88      459.28     26.88 o
 -36   0   2      113.19      102.21     17.16 o
 -34   0   2     8554.61     8964.70    141.78 o
 -32   0   2      634.59      716.37     20.24 o
 -30   0   2       77.29      132.75     10.90 o
 -28   0   2     2917.70     3247.56     51.30 o
 -26   0   2      312.63      388.46     12.18 o
 -24   0   2     6850.40     7308.13     74.93 o
 -22   0   2    18242.41    19511.05    237.89 o
 -20   0   2      471.06      594.44     14.77 o
 -18   0   2     3100.22     4357.01     48.91 o
 -16   0   2     5213.72     5952.74     89.11 o
 -14   0   2     2203.44     2673.56     32.01 o
 -12   0   2    25340.28    28012.50    312.19 o
 -10   0   2     5317.09     5516.50     91.00 o
  -8   0   2     3692.93     4527.75     55.14 o
  -6   0   2    18017.10    19655.72    186.88 o
  -4   0   2     6492.36     7254.63     78.74 o
  -2   0   2     2964.72     3272.26     35.33 o
   0   0   2    26164.13    29746.71    347.69 o
   2   0   2     2048.02     2381.08     29.87 o
   4   0   2    27556.23    31108.71    339.61 o
   6   0   2    17664.89    19529.15    202.23 o
   8   0   2        0.66       13.87      4.88 o
  10   0   2     2101.04     2881.75     30.73 o
  12   0   2     8053.03     8831.43     83.32 o
  14   0   2    42397.49    51240.57    451.57 o
  16   0   2     4087.44     5234.71     51.63 o
  18   0   2      643.43     1042.84     19.20 o
  20   0   2     1915.15     2837.61     37.83 o
  22   0   2    13813.92    16015.25    158.04 o
  24   0   2     2214.46     2360.08     33.07 o
  26   0   2     1216.20     1222.21     23.56 o
  28   0   2       51.81       48.28      8.52 o
  30   0   2     6975.10     7212.23     98.03 o
  32   0   2     4156.11     5010.53     68.80 o
  34   0   2     5051.13     6366.50     84.23 o
  36   0   2      687.09      659.50     27.19 o
  38   0   2     1376.56     1293.03     41.18 o
  40   0   2      989.61     1057.02     37.35 o
  42   0   2    10083.94    10581.99    222.89 o
  44   0   2     4208.91     4581.34    113.08 o
  46   0   2      245.89      403.66     29.84 o
  48   0   2      994.48     1139.70     69.62 o
  50   0   2     2180.73     2517.07    104.09 o
  52   0   2     1643.37     1803.69     87.35 o
  54   0   2      541.09      568.50     61.23 o
  56   0   2       38.54      112.82     88.32 o
 -57   1   2        1.69       37.78     20.98 o
 -55   1   2      149.84      158.37     21.75 o
 -53   1   2      171.70      218.37     23.99 o
 -51   1   2      181.38      175.09     22.31 o
 -49   1   2     1587.83     1487.90     40.09 o
 -47   1   2      606.78      725.05     38.01 o
 -45   1   2       55.47       74.77     13.08 o
 -43   1   2       46.72       54.19     11.49 o
 -41   1   2     1971.98     1995.86     34.76 o
 -39   1   2      361.71      477.10     18.83 o
 -37   1   2     1174.26     1136.79     23.92 o
 -35   1   2     2776.47     2868.05     41.17 o
 -33   1   2        0.16        5.47      6.40 o
 -31   1   2      759.42      873.50     22.75 o
 -29   1   2     8863.28     9489.85     81.20 o
 -27   1   2     3179.45     3273.91     32.87 o
 -25   1   2     1383.07     1610.90     21.23 o
 -23   1   2     1666.52     1811.62     18.65 o
 -21   1   2    16883.16    20002.09    138.90 o
 -19   1   2     5174.86     5828.88     49.90 o
 -17   1   2      837.76      883.52     12.07 o
 -15   1   2     1225.20     1417.76     16.35 o
 -13   1   2      157.57      215.24      7.43 o
 -11   1   2     6723.78     7346.24     59.42 o
  -9   1   2    10330.51    12148.17     91.92 o
  -7   1   2     8842.06     9471.96     70.20 o
  -5   1   2    16276.23    18444.40    129.08 o
  -3   1   2    17903.58    21025.30    142.44 o
  -1   1   2    72540.00    88570.80    612.82 o
   1   1   2    10731.23    12770.06     87.55 o
   3   1   2     9761.28    10568.30     73.21 o
   5   1   2    10526.32    11475.96     80.74 o
   7   1   2       91.20      274.51      7.14 o
   9   1   2    10476.95    12633.66     95.49 o
  11   1   2     2475.84     2587.57     22.90 o
  13   1   2      120.81      171.71      5.26 o
  15   1   2     1202.59     1473.42     15.07 o
  17   1   2     5896.52     7720.93     58.01 o
  19   1   2     5503.52     6341.55     50.58 o
  21   1   2    12073.51    13610.53    100.66 o
  23   1   2      445.37      475.35     12.67 o
  25   1   2      102.25      128.05      7.54 o
  27   1   2      104.57      106.38      8.28 o
  29   1   2     2741.74     2820.29     35.82 o
  31   1   2     1633.44     1503.61     24.42 o
  33   1   2     3662.02     3753.75     47.26 o
  35   1   2     4331.10     4216.64     60.60 o
  37   1   2       43.95       67.36     11.18 o
  39   1   2       71.13       89.10     12.69 o
  41   1   2      435.81      521.25     21.51 o
  43   1   2        6.01        2.67     11.23 o
  45   1   2      190.07      221.21     19.18 o
  47   1   2      275.30      353.62     24.58 o
  49   1   2      765.63      740.08     66.00 o
  51   1   2     2169.92     2347.50     61.17 o
  53   1   2       14.84       74.45     23.69 o
  55   1   2     1206.93     1280.57     53.86 o
 -56   2   2       35.45       62.40     63.25 o
 -54   2   2       41.89       47.57     21.80 o
 -52   2   2      607.27      606.42     44.68 o
 -50   2   2       53.28       67.91     19.20 o
 -48   2   2        0.25        3.17     15.12 o
 -46   2   2        6.13       12.58     14.80 o
 -44   2   2      294.54      285.57     24.76 o
 -42   2   2      160.76      171.32     20.66 o
 -40   2   2      587.01      585.73     29.25 o
 -38   2   2      237.03      233.69     14.91 o
 -36   2   2      149.51      198.18     12.78 o
 -34   2   2      698.72      793.90     19.57 o
 -32   2   2     2081.90     2157.17     31.65 o
 -30   2   2        0.36        9.61      7.03 o
 -28   2   2     1150.96     1157.33     22.83 o
 -26   2   2     2027.02     2434.34     35.02 o
 -24   2   2     1119.47     1320.72     23.19 o
 -22   2   2      186.66      281.02     14.82 o
 -20   2   2      180.92      173.32      8.63 o
 -18   2   2     3941.85     4771.78     48.18 o
 -16   2   2      893.82     1122.62     15.74 o
 -14   2   2      196.61      257.93      7.52 o
 -12   2   2      370.85      599.52     10.50 o
 -10   2   2     6720.46     7786.68     63.05 o
  -8   2   2     3290.90     4129.57     36.75 o
  -6   2   2      144.16      363.03      6.90 o
  -4   2   2     4240.22     6020.83     59.31 o
  -2   2   2      191.49      238.06      7.07 o
   0   2   2      696.91      754.61     11.57 o
   2   2   2     2553.01     3028.21     34.09 o
   4   2   2     4890.58     6409.85     58.89 o
   6   2   2       10.14      117.59      4.62 o
   8   2   2      678.32      714.67     10.35 o
  10   2   2      261.46      310.63      7.81 o
  12   2   2     1408.06     1711.46     19.49 o
  14   2   2     1294.43     1609.27     19.40 o
  16   2   2     1197.69     1130.47     16.05 o
  18   2   2      479.83      524.30     11.62 o
  20   2   2      108.47      207.88      9.64 o
  22   2   2     1882.92     2359.39     31.76 o
  24   2   2      258.97      284.56     13.28 o
  26   2   2      532.22      604.10     18.73 o
  28   2   2     2469.74     2656.17     40.91 o
  30   2   2      310.39      327.82     19.91 o
  32   2   2     2023.90     1969.07     35.43 o
  34   2   2      145.54      163.74     13.67 o
  36   2   2      204.55      210.38     17.30 o
  38   2   2      281.83      295.12     26.42 o
  40   2   2      633.02      656.39     46.11 o
  42   2   2       84.56      105.49     23.28 o
  44   2   2        1.20       10.69     18.39 o
  46   2   2      124.88      132.37     23.54 o
  48   2   2      402.08      397.55     33.21 o
  50   2   2       98.33      110.79     31.11 o
  52   2   2     2141.35     2093.65     70.21 o
  54   2   2       13.94       15.11     29.51 o
 -51   3   2      349.68      389.03     52.37 o
 -49   3   2      104.58      136.23     27.42 o
 -47   3   2     1101.00     1186.69     45.84 o
 -45   3   2       24.43       66.95     17.73 o
 -43   3   2        5.98       14.04     13.75 o
 -41   3   2     1301.75     1444.71     36.07 o
 -39   3   2     3466.19     3657.39     66.45 o
 -37   3   2      222.19      225.84     19.19 o
 -35   3   2      146.73      135.74     15.94 o
 -33   3   2      412.13      488.34     26.57 o
 -31   3   2      874.77      975.14     43.14 o
 -29   3   2     2515.40     3156.71     53.36 o
 -27   3   2     5027.86     4976.84     63.98 o
 -25   3   2     1063.70     1028.88     22.88 o
 -23   3   2     1539.05     1610.11     28.69 o
 -21   3   2     2074.45     2385.58     36.03 o
 -19   3   2     3040.80     3390.60     45.05 o
 -17   3   2     2188.40     2362.04     30.87 o
 -15   3   2      809.84      995.29     19.10 o
 -13   3   2     3604.31     3921.74     42.98 o
 -11   3   2     3920.30     4755.99     54.04 o
  -9   3   2     8312.33     8780.79     82.95 o
  -7   3   2      638.10      838.37     14.88 o
  -5   3   2       34.77       50.75      5.86 o
  -3   3   2     3379.06     3630.83     41.40 o
  -1   3   2     4657.60     5830.80     66.92 o
   1   3   2     8593.90     9405.46    100.64 o
   3   3   2       88.19      151.03      9.51 o
   5   3   2        1.44       53.55      6.26 o
   7   3   2     2904.09     3396.29     37.71 o
   9   3   2     2708.90     3048.86     35.64 o
  11   3   2     9451.05    11196.48    104.62 o
  13   3   2      820.81      966.02     17.28 o
  15   3   2        5.47       51.65      6.53 o
  17   3   2     1316.38     1468.37     27.30 o
  19   3   2     6956.82     7735.19     91.76 o
  21   3   2     2547.32     2993.72     45.66 o
  23   3   2        1.35       14.90      7.05 o
  25   3   2      362.13      441.72     18.99 o
  27   3   2        8.64       42.75     11.50 o
  29   3   2      402.79      714.56     33.18 o
  31   3   2     8348.65     9077.98    150.98 o
  33   3   2        2.18       50.65     15.96 o
  35   3   2       22.50       39.22     17.06 o
  37   3   2        2.11       34.53     16.97 o
  39   3   2      608.03      706.05     34.56 o
  41   3   2      789.94      888.78     39.80 o
  43   3   2        1.85        8.87     17.66 o
  45   3   2       46.88       66.00     20.68 o
  47   3   2      199.82      274.16     33.98 o
  49   3   2        5.75       32.36     26.93 o
 -44   4   2     1690.59     1618.92     70.50 o
 -42   4   2      882.93     1003.03     57.90 o
 -40   4   2      614.30      697.08     33.01 o
 -38   4   2       51.36       74.95     15.28 o
 -36   4   2       26.31       26.01     12.84 o
 -34   4   2      909.16     1006.03     34.08 o
 -32   4   2     3145.98     3336.11     73.71 o
 -30   4   2       24.40       31.04     13.47 o
 -28   4   2      298.27      392.28     26.45 o
 -26   4   2       28.33      138.72     17.36 o
 -24   4   2     1288.15     1309.42     38.81 o
 -22   4   2      833.33     1019.37     59.48 o
 -20   4   2      852.77      912.59     26.74 o
 -18   4   2     1315.70     1396.61     43.03 o
 -16   4   2      784.56      894.96     26.73 o
 -14   4   2     1175.17     1193.93     26.84 o
 -12   4   2     1165.35     1676.15     41.58 o
 -10   4   2      220.23      279.51     14.62 o
  -8   4   2      524.98      567.31     27.63 o
  -6   4   2     1265.90     1433.25     30.65 o
  -4   4   2       23.41       18.96      8.82 o
  -2   4   2      548.88      861.01     38.85 o
   0   4   2      278.53      367.09     39.33 o
   2   4   2      795.35      890.00     41.82 o
   4   4   2     1559.14     1809.88     41.89 o
   6   4   2        0.22       -1.34      8.46 o
   8   4   2      457.71      568.15     26.11 o
  10   4   2      117.51      184.56     15.50 o
  12   4   2     4852.38     5259.10     82.59 o
  14   4   2     1643.02     1809.89     41.78 o
  16   4   2      165.30      215.26     24.92 o
  18   4   2      485.94      495.85     23.16 o
  20   4   2      356.83      404.37     23.06 o
  22   4   2     1594.51     1595.33     41.07 o
  24   4   2     2577.63     2807.93     59.31 o
  26   4   2        4.69       44.23     13.35 o
  28   4   2      251.28      233.58     23.45 o
  30   4   2     1277.04     1880.62     53.56 o
  32   4   2     3358.62     3398.59     78.33 o
  34   4   2      550.44      646.80     37.50 o
  36   4   2       42.01       59.96     30.44 o
  38   4   2      253.99      188.84     25.84 o
  40   4   2      190.10      188.88     30.63 o
  42   4   2     2107.61     2283.64     83.89 o
 -33   5   2      191.44      236.35     62.47 o
 -31   5   2        6.35        9.61     16.02 o
 -29   5   2      293.75      309.58     28.12 o
 -27   5   2        0.11       13.33     12.31 o
 -25   5   2       38.54       80.69     17.92 o
 -23   5   2        0.10        3.62     12.78 o
 -21   5   2        1.37       54.20     22.13 o
 -19   5   2      295.18      304.70     25.73 o
 -17   5   2        5.37       10.19     13.38 o
 -15   5   2      257.62      264.18     27.90 o
 -13   5   2      150.17      198.84     20.21 o
 -11   5   2      326.15      404.37     24.57 o
  -9   5   2       18.13       21.85     17.30 o
  -7   5   2        0.01        0.29     15.29 o
  -5   5   2       11.92        8.54     27.79 o
  -3   5   2       78.62       30.90     26.78 o
  -1   5   2      553.36      677.40     75.27 o
   1   5   2      268.15      234.07     38.02 o
   3   5   2      171.75      183.38     27.35 o
   5   5   2       40.11       62.48     23.07 o
   7   5   2       21.86       18.63     14.70 o
   9   5   2      158.99      175.98     18.18 o
  11   5   2       33.59       27.12     13.15 o
  13   5   2       42.09       64.35     16.06 o
  15   5   2       47.01       51.80     15.42 o
  17   5   2      315.88      350.47     33.70 o
  19   5   2       90.08      146.95     20.37 o
  21   5   2      395.78      417.97     31.20 o
  23   5   2        0.17        3.71     13.38 o
  25   5   2       57.95       63.94     18.78 o
  27   5   2      266.20      409.30     92.58 o
  29   5   2        4.86       27.53     26.04 o
  31   5   2       11.11       -4.31     20.73 o
 -57   1   3       16.57       21.71     19.05 o
 -55   1   3      284.07      277.82     28.24 o
 -53   1   3      317.64      326.35     27.76 o
 -51   1   3       51.02       91.67     19.20 o
 -49   1   3     2205.88     1862.23     43.09 o
 -47   1   3      164.27      183.63     17.66 o
 -45   1   3      295.63      298.47     20.12 o
 -43   1   3      814.43      736.05     24.12 o
 -41   1   3       85.87       96.08     12.06 o
 -39   1   3      548.78      553.20     21.54 o
 -37   1   3     1475.87     1062.09     23.16 o
 -35   1   3      933.30      770.74     19.01 o
 -33   1   3     8322.26     6500.49     63.26 o
 -31   1   3       43.73       51.55      7.34 o
 -29   1   3      730.40      622.74     18.75 o
 -27   1   3      425.49      403.71     13.59 o
 -25   1   3     1394.59     1088.26     18.26 o
 -23   1   3     7407.98     6148.58     51.19 o
 -21   1   3      389.30      308.32      8.23 o
 -19   1   3      331.49      290.70      7.93 o
 -17   1   3      131.75      158.90      5.80 o
 -15   1   3     4626.01     3787.10     29.90 o
 -13   1   3    18609.84    15208.21    110.61 o
 -11   1   3     3200.23     2646.95     24.34 o
  -9   1   3      416.96      353.84      6.33 o
  -7   1   3     2643.17     2316.28     18.53 o
  -5   1   3     8922.60     7549.00     52.14 o
  -3   1   3    19473.57    15096.08    102.91 o
  -1   1   3    10430.02     8845.46     60.39 o
   1   1   3    24959.84    20988.58    137.77 o
   3   1   3      525.20      441.63     11.42 o
   5   1   3      627.66      366.72      7.34 o
   7   1   3    22047.25    18010.20    142.54 o
   9   1   3      973.10      760.47     10.59 o
  11   1   3        1.05        4.08      2.22 o
  13   1   3      382.91      375.50      6.83 o
  15   1   3    11844.37     9597.83     70.25 o
  17   1   3     4526.77     3654.23     31.23 o
  19   1   3    12395.87    10455.57     73.40 o
  21   1   3     1281.55     1208.67     14.93 o
  23   1   3       62.32       78.73      5.74 o
  25   1   3     7554.39     6022.66     56.23 o
  27   1   3     7159.40     5576.42     60.85 o
  29   1   3      331.61      332.52     14.62 o
  31   1   3      100.22      101.68     12.86 o
  33   1   3      203.60      221.82     13.64 o
  35   1   3     3449.24     2744.02     42.87 o
  37   1   3     3988.55     3029.48     49.25 o
  39   1   3      715.33      775.83     24.89 o
  41   1   3       98.74      110.94     14.14 o
  43   1   3      283.83      301.29     22.30 o
  45   1   3     3266.23     2776.72     56.87 o
  47   1   3     2782.56     2324.04     55.92 o
  49   1   3      192.32      183.38     30.86 o
  51   1   3      346.12      328.73     31.68 o
  53   1   3       40.81       71.79     21.14 o
  55   1   3     1381.37     1096.36     47.74 o
 -56   2   3     2696.14     2435.21    191.45 o
 -54   2   3     1127.75     1136.43     50.84 o
 -52   2   3      128.32      100.32     20.71 o
 -50   2   3       66.25       43.91     18.09 o
 -48   2   3     2148.36     1816.93     51.50 o
 -46   2   3     2302.99     1983.11     66.34 o
 -44   2   3     3517.09     2963.43     65.51 o
 -42   2   3      147.89      163.29     18.29 o
 -40   2   3      300.47      318.73     20.93 o
 -38   2   3     1021.11      868.45     29.56 o
 -36   2   3     4255.68     3641.94     46.91 o
 -34   2   3     1841.54     1624.49     28.03 o
 -32   2   3      120.21       86.06      9.30 o
 -30   2   3     2545.27     2064.24     30.16 o
 -28   2   3     2455.59     2119.90     29.95 o
 -26   2   3     6624.13     5201.87     55.11 o
 -24   2   3     6830.11     5609.06     57.54 o
 -22   2   3       36.53       29.09      6.55 o
 -20   2   3      852.68      737.88     16.48 o
 -18   2   3     5882.71     4856.59     50.75 o
 -16   2   3    10658.62     8548.31     72.21 o
 -14   2   3     4084.38     3099.08     27.43 o
 -12   2   3      373.50      416.49      8.43 o
 -10   2   3      223.25      254.69      9.73 o
  -8   2   3     1498.63      940.24     11.11 o
  -6   2   3    12492.27    10664.39     75.83 o
  -4   2   3      995.57      678.57      9.12 o
  -2   2   3    12025.36    10789.18     84.59 o
   0   2   3      942.75      694.87     12.34 o
   2   2   3    15441.58    13664.53    113.17 o
   4   2   3    23093.47    19572.98    147.56 o
   6   2   3     5222.27     4531.74     41.19 o
   8   2   3     4851.27     4303.78     36.79 o
  10   2   3      929.13      793.47     13.83 o
  12   2   3       15.58       23.20      3.69 o
  14   2   3     6354.00     5186.44     45.51 o
  16   2   3      786.28      665.34     12.93 o
  18   2   3     3124.46     2518.74     32.44 o
  20   2   3     2751.70     2103.20     31.06 o
  22   2   3     2373.74     1817.41     28.93 o
  24   2   3     3256.57     2755.67     38.94 o
  26   2   3      116.66       95.77     10.05 o
  28   2   3     1377.30     1090.89     24.19 o
  30   2   3     1128.23      949.74     24.70 o
  32   2   3      647.14      624.99     23.96 o
  34   2   3      526.40      505.38     22.45 o
  36   2   3       42.96       62.95     14.38 o
  38   2   3     3307.97     2652.41     66.08 o
  40   2   3     2215.62     1886.12     61.34 o
  42   2   3      185.05      134.41     32.70 o
  44   2   3      252.66      223.80     32.97 o
  46   2   3       13.70       18.29     23.12 o
  48   2   3      225.26      191.07     25.77 o
  50   2   3      836.95      731.68     39.88 o
  52   2   3      707.30      601.65     52.91 o
 -51   3   3       66.63       35.14     25.32 o
 -49   3   3      114.80      159.87     24.77 o
 -47   3   3      270.90      262.35     28.87 o
 -45   3   3      248.79      202.00     22.68 o
 -43   3   3      446.36      467.58     25.89 o
 -41   3   3       39.52       38.04     14.06 o
 -39   3   3      420.03      464.11     29.71 o
 -37   3   3      253.50      240.59     20.06 o
 -35   3   3      161.87      152.24     16.47 o
 -33   3   3      459.98      460.52     21.43 o
 -31   3   3      800.86      733.75     24.76 o
 -29   3   3      315.02      274.60     15.50 o
 -27   3   3      732.25      734.73     24.86 o
 -25   3   3     1577.40     1267.76     24.72 o
 -23   3   3       16.83       19.12      6.99 o
 -21   3   3       45.56       33.78      7.63 o
 -19   3   3        0.20        2.75      5.87 o
 -17   3   3       41.76       39.07      7.86 o
 -15   3   3      226.73      194.75      9.75 o
 -13   3   3     1515.52     1334.31     23.14 o
 -11   3   3        2.49       10.81      4.38 o
  -9   3   3     1150.09      949.81     16.29 o
  -7   3   3      396.74      369.12     11.00 o
  -5   3   3        2.21        3.40      4.28 o
  -3   3   3      925.45      792.00     13.70 o
  -1   3   3     5358.87     4825.13     48.58 o
   1   3   3      257.84      277.31      9.23 o
   3   3   3      406.50      347.69     10.87 o
   5   3   3        2.92        6.65      4.70 o
   7   3   3      339.33      269.28      8.90 o
   9   3   3       32.28       40.99      7.37 o
  11   3   3      135.18      163.01      9.82 o
  13   3   3     1439.42     1348.51     23.22 o
  15   3   3      892.09      759.06     19.27 o
  17   3   3     2795.72     2321.64     37.36 o
  19   3   3     3044.07     2471.72     39.83 o
  21   3   3       40.40       42.44      8.45 o
  23   3   3       68.01       53.11      9.85 o
  25   3   3      123.55       81.96     12.62 o
  27   3   3     2387.02     1828.40     45.71 o
  29   3   3      492.80      392.11     27.92 o
  31   3   3      937.44      844.32     38.00 o
  33   3   3       31.93       39.02     16.21 o
  35   3   3      110.89       91.26     19.40 o
  37   3   3      415.46      366.35     31.04 o
  39   3   3      518.83      556.37     33.06 o
  41   3   3        3.69       22.98     15.04 o
  43   3   3        8.47       22.93     16.13 o
  45   3   3      456.23      441.27     40.12 o
  47   3   3     1569.82     1357.65     94.70 o
  49   3   3      280.55      310.52     46.54 o
 -44   4   3      844.43      726.09     55.06 o
 -42   4   3      393.56      494.83     34.19 o
 -40   4   3       14.65        8.31     12.93 o
 -38   4   3      278.52      254.18     22.60 o
 -36   4   3      617.99      558.97     28.79 o
 -34   4   3     1122.26      953.11     63.64 o
 -32   4   3       40.23       56.13     13.42 o
 -30   4   3      186.41      188.53     17.81 o
 -28   4   3       71.45       67.77     12.44 o
 -26   4   3       98.22       76.13     17.27 o
 -24   4   3     1442.43     1275.16     29.52 o
 -22   4   3      231.08      232.07     22.88 o
 -20   4   3      482.04      489.08     20.59 o
 -18   4   3      185.27      156.47     12.91 o
 -16   4   3      530.31      505.71     21.65 o
 -14   4   3       95.70       81.23     11.71 o
 -12   4   3        1.72       -8.27      8.27 o
 -10   4   3      863.94      828.63     25.35 o
  -8   4   3       86.20       56.72      8.99 o
  -6   4   3     1669.31     1471.86     37.61 o
  -4   4   3      411.07      390.17     16.61 o
  -2   4   3       68.79       69.04     17.09 o
   0   4   3       54.34       76.66     18.88 o
   2   4   3      176.79      210.94     23.17 o
   4   4   3      589.80      495.09     20.17 o
   6   4   3       74.11       81.00     11.97 o
   8   4   3       13.30       12.48      9.02 o
  10   4   3      249.66      235.20     17.31 o
  12   4   3       80.84       77.97     12.93 o
  14   4   3     1188.79      995.34     45.04 o
  16   4   3     1811.74     1524.22     35.92 o
  18   4   3      183.12      177.59     16.06 o
  20   4   3      184.98      173.29     16.40 o
  22   4   3      726.87      700.68     53.64 o
  24   4   3      518.08      478.54     27.24 o
  26   4   3       24.56       44.52     14.20 o
  28   4   3      164.78      117.79     18.64 o
  30   4   3      747.49      664.55     37.72 o
  32   4   3      343.49      372.25     30.44 o
  34   4   3      776.33      728.87     40.30 o
  36   4   3      138.26      131.57     21.70 o
  38   4   3       14.13       40.67     22.92 o
  40   4   3      215.41      153.85     32.80 o
  42   4   3       57.74       42.31     33.28 o
 -31   5   3        0.23        6.01     17.56 o
 -29   5   3      780.41      810.38     50.15 o
 -27   5   3       20.88       14.75     16.34 o
 -25   5   3      306.23      256.24     28.52 o
 -23   5   3     1502.64     1426.20     48.70 o
 -21   5   3        8.14        7.00     14.70 o
 -19   5   3       53.88       42.68     15.04 o
 -17   5   3       29.53       50.66     15.28 o
 -15   5   3     1429.11     1244.50     60.06 o
 -13   5   3     4008.44     3554.19     76.32 o
 -11   5   3      246.63      209.73     18.11 o
  -9   5   3       60.44       32.38     12.36 o
  -7   5   3      127.66      161.85     18.78 o
  -5   5   3     1230.85     1138.93     41.03 o
  -3   5   3     1564.43     1314.99     42.98 o
  -1   5   3      279.13      196.54     30.65 o
   1   5   3      331.59      329.87     39.76 o
   3   5   3        1.77       33.63     18.08 o
   5   5   3     2445.20     2342.20    104.57 o
   7   5   3     2486.45     2069.39     51.19 o
   9   5   3      754.71      710.64     38.78 o
  11   5   3        0.64       26.21     13.03 o
  13   5   3     1064.56      944.57     51.38 o
  15   5   3     1723.62     1485.40     47.25 o
  17   5   3     1306.33     1177.63     42.72 o
  19   5   3       17.65       12.74     14.47 o
  21   5   3       84.17       95.26     18.94 o
  23   5   3        5.49       32.23     16.57 o
  25   5   3     2038.84     1810.96     57.28 o
  27   5   3     1172.62     1114.09     91.04 o
  29   5   3      156.00      145.83     28.04 o
 -58   0   4      411.21      458.29     82.37 o
 -56   0   4       16.67       81.39     28.57 o
 -54   0   4       15.12       -7.01     21.73 o
 -52   0   4        0.22       15.04     25.10 o
 -50   0   4     4512.12     4759.85    132.12 o
 -48   0   4     5419.83     5581.94    215.82 o
 -46   0   4      316.24      387.91     29.46 o
 -44   0   4       97.11      115.08     19.81 o
 -42   0   4      732.53      815.62     34.48 o
 -40   0   4     9487.53     9615.69    177.24 o
 -38   0   4      954.40      999.41     35.40 o
 -36   0   4      259.81      277.56     16.93 o
 -34   0   4     6341.32     6553.74     86.20 o
 -32   0   4     1100.07     1343.58     38.45 o
 -30   0   4    25794.95    27977.62    305.72 o
 -28   0   4    31691.54    32595.09    356.47 o
 -26   0   4     1786.95     1900.55     27.77 o
 -24   0   4      306.08      288.37     11.28 o
 -22   0   4     3818.12     4914.11     53.48 o
 -20   0   4    18386.75    20979.97    214.42 o
 -18   0   4     9429.15    10040.26    117.23 o
 -16   0   4     1777.19     1655.57     23.42 o
 -14   0   4    12385.14    14789.91    130.23 o
 -12   0   4    26200.41    30663.51    272.07 o
 -10   0   4    33148.79    36872.36    355.69 o
  -8   0   4    67478.24    75894.57    633.20 o
  -6   0   4      533.09      707.73     11.87 o
  -4   0   4     2316.30     2731.91     45.92 o
  -2   0   4     4392.03     4915.31     57.46 o
   0   0   4    66405.97    79226.47    715.53 o
   2   0   4     6778.20     6954.40     65.55 o
   4   0   4    11198.12    13789.01    125.48 o
   6   0   4      871.54     1017.91     13.78 o
   8   0   4    12194.31    14784.40    130.06 o
  10   0   4     4371.41     4643.74     45.75 o
  12   0   4    23542.94    27336.53    258.24 o
  14   0   4     3519.10     4013.60     48.09 o
  16   0   4      104.77      189.74     12.95 o
  18   0   4    13390.87    16293.44    169.28 o
  20   0   4     4041.48     4562.59     53.31 o
  22   0   4     5955.08     6634.08     70.26 o
  24   0   4      108.26      163.10     10.73 o
  26   0   4     4681.74     4901.12     66.39 o
  28   0   4     2059.85     2101.49     38.74 o
  30   0   4     9298.40     9528.05    125.13 o
  32   0   4     4248.08     4399.57     67.76 o
  34   0   4     2849.79     3008.57     56.08 o
  36   0   4      487.47      460.74     44.64 o
  38   0   4      557.15      634.58     33.86 o
  40   0   4     1573.90     1679.16     55.31 o
  42   0   4     1426.78     1528.57     54.75 o
  44   0   4     2931.17     3338.24     89.84 o
  46   0   4     1236.21     1450.34     74.90 o
  48   0   4      603.51      735.23     64.52 o
  50   0   4     4052.29     4790.73    161.42 o
  52   0   4      521.22      554.66     59.05 o
  54   0   4     1195.08     1136.09     72.68 o
  56   0   4     4569.34     4986.13    228.87 o
 -57   1   4       91.70      155.49     27.17 o
 -55   1   4      363.89      377.03     28.53 o
 -53   1   4      323.77      361.99     26.45 o
 -51   1   4      309.84      411.68     27.68 o
 -49   1   4       19.93       16.55     14.91 o
 -47   1   4        0.33      -10.85     12.34 o
 -45   1   4      990.80     1095.96     30.14 o
 -43   1   4     2106.50     2227.45     38.22 o
 -41   1   4     1561.93     1574.80     30.38 o
 -39   1   4      178.45      210.63     14.06 o
 -37   1   4      727.31      706.85     24.57 o
 -35   1   4      607.13      625.24     18.25 o
 -33   1   4     1187.20     1225.00     20.66 o
 -31   1   4     1400.75     1555.02     23.74 o
 -29   1   4      537.46      556.98     16.04 o
 -27   1   4      344.63      398.90     12.18 o
 -25   1   4     1177.15     1178.57     17.50 o
 -23   1   4     1263.95     1315.43     18.07 o
 -21   1   4     3778.43     4172.27     33.78 o
 -19   1   4      107.54      207.39      6.70 o
 -17   1   4     1106.05     1054.91     12.73 o
 -15   1   4      509.34      551.02      8.43 o
 -13   1   4     1718.11     1625.34     15.37 o
 -11   1   4     9605.14    11769.13     85.04 o
  -9   1   4     5405.35     6685.27     52.09 o
  -7   1   4    13909.23    16565.35    116.91 o
  -5   1   4       51.06       75.51      4.04 o
  -3   1   4        4.44        2.80      2.45 o
  -1   1   4     3686.97     4813.41     35.33 o
   1   1   4     7037.81     8191.48     59.92 o
   3   1   4      203.67      369.01      7.61 o
   5   1   4     7327.16     8212.03     73.98 o
   7   1   4     5293.89     6604.05     56.61 o
   9   1   4       80.98      117.01      4.71 o
  11   1   4      630.82      685.45      9.70 o
  13   1   4    15058.59    17740.29    127.55 o
  15   1   4     1217.06     1624.56     16.98 o
  17   1   4      707.17      829.87     11.20 o
  19   1   4       15.09       44.82      4.36 o
  21   1   4      681.43      760.90     12.13 o
  23   1   4     7148.09     7923.29     73.16 o
  25   1   4      520.25      612.69     14.33 o
  27   1   4        2.72        6.77      6.51 o
  29   1   4     2234.74     2183.93     32.24 o
  31   1   4       74.35      150.74     11.57 o
  33   1   4     1810.09     2216.08     42.22 o
  35   1   4      172.77      256.58     16.58 o
  37   1   4      242.54      285.43     20.17 o
  39   1   4       30.18       49.56     11.86 o
  41   1   4     2918.22     3003.53     57.41 o
  43   1   4     1753.36     1885.99     47.54 o
  45   1   4      584.27      668.30     33.68 o
  47   1   4     2460.35     2675.27     71.74 o
  49   1   4       25.73       59.47     20.46 o
  51   1   4       75.00      132.98     24.18 o
  53   1   4        1.49       33.65     20.40 o
  55   1   4       49.64       91.07     63.49 o
 -56   2   4       12.72        5.71     29.79 o
 -54   2   4      346.08      311.19     33.67 o
 -52   2   4       57.19       47.52     19.15 o
 -50   2   4       40.87       53.26     19.06 o
 -48   2   4      103.82       40.31     17.88 o
 -46   2   4      290.96      334.38     27.24 o
 -44   2   4        1.73       31.60     13.85 o
 -42   2   4     1195.22     1196.75     38.26 o
 -40   2   4      149.90      200.67     18.15 o
 -38   2   4      348.02      334.94     17.73 o
 -36   2   4      679.08      713.49     20.47 o
 -34   2   4      249.83      335.23     15.42 o
 -32   2   4       72.03       60.77      8.79 o
 -30   2   4     2516.33     2713.76     36.16 o
 -28   2   4     1233.25     1396.62     24.22 o
 -26   2   4      194.96      278.25     12.34 o
 -24   2   4      346.82      391.70     16.30 o
 -22   2   4      503.42      612.25     14.92 o
 -20   2   4     1166.66     1292.52     20.59 o
 -18   2   4     1374.23     1625.34     20.61 o
 -16   2   4      385.46      465.95      9.35 o
 -14   2   4     3107.28     3469.59     29.83 o
 -12   2   4       31.66       67.37      4.87 o
 -10   2   4      980.52      942.05     12.38 o
  -8   2   4      227.35      305.67      7.86 o
  -6   2   4     8010.42     9419.14     66.50 o
  -4   2   4     6121.13     7959.98     57.10 o
  -2   2   4     3193.04     3452.39     27.16 o
   0   2   4      152.12      250.55      5.70 o
   2   2   4      175.50      324.64      6.04 o
   4   2   4     2127.99     2565.11     23.45 o
   6   2   4     1447.74     1541.52     16.11 o
   8   2   4      316.13      370.91      7.47 o
  10   2   4     5727.87     7022.62     55.37 o
  12   2   4       37.75       34.87      4.12 o
  14   2   4      111.47      123.89      7.75 o
  16   2   4      311.11      323.20     12.14 o
  18   2   4     1056.78     1299.87     22.68 o
  20   2   4      220.89      300.75     13.95 o
  22   2   4       97.39      166.07     11.51 o
  24   2   4        1.28        6.15      6.53 o
  26   2   4      469.96      696.94     21.11 o
  28   2   4     1272.65     1523.92     33.16 o
  30   2   4       81.25      133.35     13.14 o
  32   2   4      415.24      457.77     21.30 o
  34   2   4      964.41      967.77     29.99 o
  36   2   4      105.80      104.74     17.58 o
  38   2   4      862.44      905.88     44.39 o
  40   2   4      127.30      154.35     25.34 o
  42   2   4       10.77        3.90     25.32 o
  44   2   4        8.36       32.17     19.44 o
  46   2   4       45.57       65.67     21.50 o
  48   2   4        2.66       18.34     18.38 o
  50   2   4      431.85      432.49     34.00 o
  52   2   4      216.02      253.37     70.00 o
 -51   3   4     1713.69     1642.70     67.49 o
 -49   3   4        1.36       35.47     17.01 o
 -47   3   4        1.16       -5.13     14.75 o
 -45   3   4        0.59       14.73     15.34 o
 -43   3   4      357.04      364.41     23.67 o
 -41   3   4     2998.69     3370.88     66.80 o
 -39   3   4      192.63      230.02     19.55 o
 -37   3   4       89.36       83.62     14.64 o
 -35   3   4      343.30      365.98     22.55 o
 -33   3   4      787.33      899.27     26.33 o
 -31   3   4     1945.30     1975.99     37.82 o
 -29   3   4      339.72      435.84     20.15 o
 -27   3   4        8.77       20.33      7.89 o
 -25   3   4        5.98       10.19      6.55 o
 -23   3   4     1649.99     2200.26     31.66 o
 -21   3   4     1877.01     1926.71     28.39 o
 -19   3   4     1342.94     1408.25     22.73 o
 -17   3   4     3052.91     3660.02     42.72 o
 -15   3   4      452.27      472.65     12.01 o
 -13   3   4     2004.06     2421.71     28.85 o
 -11   3   4     2356.98     2493.90     31.48 o
  -9   3   4     2816.34     3084.70     32.93 o
  -7   3   4       32.30      196.01      8.26 o
  -5   3   4     3303.10     3361.74     34.42 o
  -3   3   4     3598.70     3881.77     35.31 o
  -1   3   4      720.25      973.61     14.83 o
   1   3   4     3158.80     3828.14     39.94 o
   3   3   4    12029.44    13824.22    115.90 o
   5   3   4     1401.16     1518.44     21.81 o
   7   3   4      551.43      738.88     16.80 o
   9   3   4      158.39      195.20      9.92 o
  11   3   4     2209.21     2428.42     36.77 o
  13   3   4     5103.55     5421.69     67.77 o
  15   3   4     6433.78     7254.30     86.71 o
  17   3   4     1828.72     1978.84     34.41 o
  19   3   4      215.58      308.67     15.45 o
  21   3   4     1656.44     1871.43     34.86 o
  23   3   4     4366.52     5141.49     70.28 o
  25   3   4     4043.71     4161.65     72.92 o
  27   3   4       34.25       85.56     15.40 o
  29   3   4      387.25      410.43     27.70 o
  31   3   4     2797.50     2879.10     68.96 o
  33   3   4     2821.93     3389.67     77.78 o
  35   3   4     2578.82     2687.28     68.95 o
  37   3   4       44.08       44.61     19.69 o
  39   3   4       31.28       26.70     16.78 o
  41   3   4      646.25      777.14     49.77 o
  43   3   4     3007.05     3052.59     98.75 o
  45   3   4      745.33      844.65     51.73 o
  47   3   4        6.37       -1.65     24.49 o
 -44   4   4        3.25       12.16     26.38 o
 -42   4   4      464.27      552.21     32.85 o
 -40   4   4     1591.94     1609.24     43.89 o
 -38   4   4      507.79      507.75     36.08 o
 -36   4   4        4.55       14.70     12.54 o
 -34   4   4      161.01      144.71     17.09 o
 -32   4   4       41.24       94.18     13.87 o
 -30   4   4     4569.92     4752.15     73.20 o
 -28   4   4     2581.14     3096.96     59.07 o
 -26   4   4      338.33      380.83     18.82 o
 -24   4   4      160.73      168.37     14.82 o
 -22   4   4      506.93      806.85     22.25 o
 -20   4   4     2509.93     2583.44     41.20 o
 -18   4   4      926.50     1245.45     29.27 o
 -16   4   4      232.45      309.49     15.49 o
 -14   4   4      157.43      181.12     14.23 o
 -12   4   4      884.81     1034.13     26.12 o
 -10   4   4     7259.90     8161.83     99.67 o
  -8   4   4     2193.44     3033.89     46.91 o
  -6   4   4       54.81      166.64     11.07 o
  -4   4   4      156.43      280.97     14.92 o
  -2   4   4     1847.68     1849.77     32.54 o
   0   4   4      885.89     1099.37     25.82 o
   2   4   4     1326.34     1617.10     32.07 o
   4   4   4      585.81      684.07     22.96 o
   6   4   4        0.05        5.40      8.85 o
   8   4   4      643.68      751.60     22.41 o
  10   4   4     3685.17     4153.61     63.19 o
  12   4   4      468.41      638.49     22.91 o
  14   4   4      292.83      318.80     24.74 o
  16   4   4       57.51       81.85     12.85 o
  18   4   4      653.28      769.38     28.00 o
  20   4   4      730.23      946.70     32.08 o
  22   4   4      326.35      471.33     26.87 o
  24   4   4      139.57      206.71     20.42 o
  26   4   4      506.71      546.80     30.30 o
  28   4   4       87.09       71.76     16.09 o
  30   4   4     1246.92     1364.10     46.31 o
  32   4   4     1113.21     1250.73     46.78 o
  34   4   4        4.82       27.39     16.29 o
  36   4   4      366.45      403.68     42.46 o
  38   4   4      122.50       62.36     24.61 o
  40   4   4       30.21       54.92     26.58 o
 -31   5   4      135.51      129.77     25.09 o
 -29   5   4       20.64       10.36     15.59 o
 -27   5   4        5.48        4.24     14.02 o
 -25   5   4        7.21       25.00     11.85 o
 -23   5   4      479.58      453.22     40.17 o
 -21   5   4        2.16       41.07     14.74 o
 -19   5   4       84.06      120.53     19.58 o
 -17   5   4        6.61       16.13     13.90 o
 -15   5   4      442.87      464.12     27.24 o
 -13   5   4      179.45      195.48     20.14 o
 -11   5   4      237.80      252.98     27.58 o
  -9   5   4       15.93       53.42     12.41 o
  -7   5   4       17.21       15.93     11.26 o
  -5   5   4       15.84       38.75     13.30 o
  -3   5   4       55.48      148.32     39.26 o
  -1   5   4      150.68      207.23     23.36 o
   1   5   4      105.24      159.29     32.19 o
   3   5   4      647.67      766.65     58.12 o
   5   5   4       15.09       54.62     15.66 o
   7   5   4        7.68       29.53     12.71 o
   9   5   4        1.16       26.15     13.25 o
  11   5   4       13.56       32.79     24.21 o
  13   5   4       31.12       53.98     15.77 o
  15   5   4      101.59      115.95     19.09 o
  17   5   4      325.54      365.86     31.79 o
  19   5   4      173.08      152.93     21.87 o
  21   5   4      164.98      208.80     25.13 o
  23   5   4       24.50       46.94     15.98 o
  25   5   4        2.73       15.44     13.14 o
  27   5   4      103.66      105.78     20.76 o
  29   5   4        1.78       28.38     21.95 o
 -57   1   5     3564.17     3368.86    108.67 o
 -55   1   5     1744.32     1830.87     56.02 o
 -53   1   5      217.31      232.06     22.09 o
 -51   1   5      329.44      375.05     26.22 o
 -49   1   5       22.75       24.33     14.68 o
 -47   1   5     1896.28     1593.93     38.76 o
 -45   1   5     3652.22     3118.61     53.45 o
 -43   1   5     1525.95     1334.53     28.74 o
 -41   1   5      122.80      127.04     13.36 o
 -39   1   5      791.22      736.26     23.27 o
 -37   1   5     4731.91     4008.94     53.55 o
 -35   1   5     1853.87     1683.05     31.02 o
 -33   1   5     4352.80     3455.29     42.63 o
 -31   1   5      165.20      170.95     10.40 o
 -29   1   5      860.31      717.82     15.67 o
 -27   1   5     8167.17     6466.29     60.79 o
 -25   1   5     6737.03     5574.38     55.40 o
 -23   1   5     3998.23     3161.05     32.00 o
 -21   1   5      320.76      290.26      9.09 o
 -19   1   5      395.66      333.55      9.35 o
 -17   1   5     1136.13      876.06     11.76 o
 -15   1   5     9720.36     7648.73     54.53 o
 -13   1   5     2383.35     2155.31     19.39 o
 -11   1   5     2671.74     2199.87     19.30 o
  -9   1   5      833.22      603.46      8.60 o
  -7   1   5     2923.04     2439.64     22.94 o
  -5   1   5     3093.65     2160.55     19.56 o
  -3   1   5      840.78      691.46     10.10 o
  -1   1   5    10446.49     8607.72     70.15 o
   1   1   5     4968.75     4696.71     42.89 o
   3   1   5    11689.75    10003.27     82.61 o
   5   1   5      648.89      440.80      8.97 o
   7   1   5       71.31       60.49      4.38 o
   9   1   5     3841.09     3136.45     28.37 o
  11   1   5     1033.27      861.33     11.59 o
  13   1   5      371.97      363.60      9.97 o
  15   1   5      838.19      654.91     10.74 o
  17   1   5     4517.38     3663.35     32.48 o
  19   1   5     3557.71     2822.17     29.13 o
  21   1   5     2606.01     2044.83     26.19 o
  23   1   5        1.08       -0.57      5.05 o
  25   1   5      740.04      630.09     20.92 o
  27   1   5      312.13      319.07     15.80 o
  29   1   5     8872.60     7109.04     76.68 o
  31   1   5     1013.92      865.91     23.05 o
  33   1   5       66.62       39.45     10.03 o
  35   1   5      141.10      100.96     12.07 o
  37   1   5     1293.60      982.80     25.98 o
  39   1   5     1492.81     1101.79     30.18 o
  41   1   5     1958.82     1485.46     51.80 o
  43   1   5      140.25      153.80     22.92 o
  45   1   5      181.43      234.27     34.51 o
  47   1   5      980.79      845.57     61.78 o
  49   1   5     2258.35     1899.63     58.38 o
  51   1   5      702.82      664.05     47.72 o
  53   1   5      203.44      212.77     38.78 o
 -56   2   5      290.74      233.30     82.12 o
 -54   2   5      103.66      107.87     27.30 o
 -52   2   5       57.21       60.17     19.83 o
 -50   2   5       38.75       26.45     17.65 o
 -48   2   5     1605.66     1486.43     43.30 o
 -46   2   5      206.15      231.99     23.17 o
 -44   2   5      540.85      550.70     29.79 o
 -42   2   5     1612.58     1418.94     38.81 o
 -40   2   5        3.26       27.52     12.43 o
 -38   2   5     1070.89      892.97     26.76 o
 -36   2   5       30.71       15.75      8.98 o
 -34   2   5     1287.11     1044.42     22.07 o
 -32   2   5     3258.30     2734.19     38.88 o
 -30   2   5      212.75      220.33     12.97 o
 -28   2   5       82.08      102.92      9.55 o
 -26   2   5     5638.82     4563.72     52.54 o
 -24   2   5     1292.14     1078.37     20.04 o
 -22   2   5     6911.48     5702.81     60.46 o
 -20   2   5       37.87       18.90      7.92 o
 -18   2   5       99.20      116.64      6.92 o
 -16   2   5      318.06      282.11      8.29 o
 -14   2   5    13837.56    11291.67     79.80 o
 -12   2   5     6643.37     5301.65     43.71 o
 -10   2   5       13.01       10.19      3.56 o
  -8   2   5      182.21      189.81      6.46 o
  -6   2   5     1113.67      873.29     11.26 o
  -4   2   5     7556.13     5832.28     45.07 o
  -2   2   5    33482.48    29189.63    199.04 o
   0   2   5     4731.31     4065.40     32.80 o
   2   2   5        1.07       -3.15      3.15 o
   4   2   5      110.69       49.92      6.12 o
   6   2   5     6599.95     5023.50     46.22 o
   8   2   5    10780.33     8759.59     78.34 o
  10   2   5       83.73       80.83      6.63 o
  12   2   5        0.11        4.66      4.39 o
  14   2   5      403.24      331.90     12.53 o
  16   2   5    13173.71    10481.41    105.06 o
  18   2   5    25968.32    21181.00    209.83 o
  20   2   5     2164.28     1653.10     33.02 o
  22   2   5       11.81       18.02      7.17 o
  24   2   5      106.79      122.70     11.30 o
  26   2   5     6190.89     4832.99     65.93 o
  28   2   5     3318.87     2735.88     45.88 o
  30   2   5       39.10       23.53      9.30 o
  32   2   5      657.45      591.03     23.85 o
  34   2   5      258.98      204.69     19.46 o
  36   2   5     5042.77     4243.72     89.99 o
  38   2   5     2016.58     1639.34     61.23 o
  40   2   5       92.77       65.25     29.80 o
  42   2   5      244.14      183.34     26.80 o
  44   2   5      654.58      547.99     48.64 o
  46   2   5     2191.02     1658.16     61.02 o
  48   2   5      358.22      312.93     35.58 o
  50   2   5        3.99       52.56     26.65 o
  52   2   5       78.93       32.76     59.79 o
 -51   3   5        3.75      -10.56     22.02 o
 -49   3   5        9.01        4.77     16.80 o
 -47   3   5      463.92      451.52     32.98 o
 -45   3   5        0.46       27.97     15.79 o
 -43   3   5      377.01      377.60     36.08 o
 -41   3   5        4.58        2.85     12.28 o
 -39   3   5       68.45       31.79     11.57 o
 -37   3   5      748.49      716.15     31.01 o
 -35   3   5      333.21      332.67     20.07 o
 -33   3   5        5.54        7.13     10.12 o
 -31   3   5       73.15       50.71     11.17 o
 -29   3   5       23.97       34.91     11.13 o
 -27   3   5      345.83      352.90     19.95 o
 -25   3   5     1901.26     1496.23     26.01 o
 -23   3   5     1104.05      969.88     20.72 o
 -21   3   5     1639.54     1356.56     23.09 o
 -19   3   5     1397.48     1255.35     21.07 o
 -17   3   5      225.42      225.43     12.05 o
 -15   3   5     2012.44     1603.44     23.48 o
 -13   3   5        1.37        9.19      5.26 o
 -11   3   5      576.78      561.08     14.43 o
  -9   3   5      708.62      577.97     13.59 o
  -7   3   5     1481.48     1308.88     17.58 o
  -5   3   5      554.20      394.39     10.99 o
  -3   3   5     1192.32      957.07     14.98 o
  -1   3   5      211.72      218.49      8.03 o
   1   3   5      901.46      810.08     14.01 o
   3   3   5     2166.99     1889.39     25.98 o
   5   3   5     2170.74     1851.77     26.01 o
   7   3   5      141.67      139.40      9.28 o
   9   3   5     1843.47     1568.25     28.03 o
  11   3   5       46.99       16.57      6.36 o
  13   3   5      140.59      174.15     11.74 o
  15   3   5      390.24      396.19     25.45 o
  17   3   5      208.01      168.86     14.39 o
  19   3   5      189.65      224.28     14.63 o
  21   3   5      777.75      766.20     30.69 o
  23   3   5      311.19      242.99     17.38 o
  25   3   5       97.86       77.97     15.07 o
  27   3   5      281.45      259.80     22.86 o
  29   3   5      283.85      227.76     22.39 o
  31   3   5      632.06      583.74     45.75 o
  33   3   5      248.36      267.31     27.50 o
  35   3   5      180.29      146.09     39.40 o
  37   3   5      537.83      525.32     32.26 o
  39   3   5        2.73       21.96     15.82 o
  41   3   5      375.14      295.33     56.94 o
  43   3   5       14.66       31.95     18.84 o
  45   3   5       24.05       -9.42     25.54 o
  47   3   5        0.18      -18.66     34.17 o
 -44   4   5       70.65       75.37     64.21 o
 -42   4   5       17.84       28.12     16.44 o
 -40   4   5       50.67       39.15     14.48 o
 -38   4   5        3.58       11.12     13.72 o
 -36   4   5      293.13      267.10     24.15 o
 -34   4   5      185.92      170.01     17.92 o
 -32   4   5      150.65      124.25     15.87 o
 -30   4   5        1.33       25.79     10.99 o
 -28   4   5      236.32      226.20     17.70 o
 -26   4   5      177.39      195.12     16.11 o
 -24   4   5      958.84      875.73     25.49 o
 -22   4   5       40.25       21.53      9.76 o
 -20   4   5      341.64      378.81     18.27 o
 -18   4   5      463.41      441.75     18.23 o
 -16   4   5     1513.41     1370.47     29.49 o
 -14   4   5     2111.42     1747.64     32.00 o
 -12   4   5     3192.73     2651.39     40.95 o
 -10   4   5      659.72      633.12     22.83 o
  -8   4   5       14.91       16.36      7.89 o
  -6   4   5      518.56      518.78     20.14 o
  -4   4   5      412.68      387.46     17.39 o
  -2   4   5     1340.43     1065.76     24.01 o
   0   4   5      158.59      132.39      9.82 o
   2   4   5      245.29      251.36     13.91 o
   4   4   5     1704.70     1460.44     32.35 o
   6   4   5     3637.59     2972.93     51.78 o
   8   4   5     1289.12     1027.56     28.35 o
  10   4   5      217.07      234.48     16.17 o
  12   4   5      244.58      241.18     27.61 o
  14   4   5      105.93       97.08     13.65 o
  16   4   5      528.10      536.28     25.67 o
  18   4   5      109.95       62.69     13.06 o
  20   4   5       24.47       40.19     12.44 o
  22   4   5      123.42       92.23     21.35 o
  24   4   5      588.86      558.97     30.73 o
  26   4   5      271.91      225.00     25.65 o
  28   4   5     1120.07     1070.72     57.66 o
  30   4   5       97.39       78.06     22.78 o
  32   4   5      278.26      293.72     29.31 o
  34   4   5      659.22      721.30     60.66 o
  36   4   5        3.17        3.85     15.55 o
  38   4   5      305.17      267.20     38.23 o
  40   4   5        2.68      -32.33     46.00 o
 -31   5   5        3.35       21.34     15.01 o
 -29   5   5        2.32        2.62     12.09 o
 -27   5   5      463.95      437.83     31.73 o
 -25   5   5     1672.36     1353.76     47.58 o
 -23   5   5      347.54      324.07     30.07 o
 -21   5   5       23.26       15.77     13.80 o
 -19   5   5      169.46      171.88     22.09 o
 -17   5   5     1176.26     1137.52     38.68 o
 -15   5   5      147.80       91.93     15.34 o
 -13   5   5     1957.56     1918.05     45.72 o
 -11   5   5       71.72       38.38     13.31 o
  -9   5   5        0.50       -0.58     10.34 o
  -7   5   5      509.00      539.21     25.42 o
  -5   5   5     1208.17     1040.46     30.80 o
  -3   5   5        0.71       28.29     12.06 o
  -1   5   5      524.58      530.69     22.62 o
   1   5   5        3.09       36.83     19.74 o
   3   5   5        1.67        6.93     11.32 o
   5   5   5      317.19      280.34     23.73 o
   7   5   5      327.64      322.98     23.77 o
   9   5   5      700.60      621.24     33.22 o
  11   5   5       97.71       99.12     20.61 o
  13   5   5      540.60      569.19     47.26 o
  15   5   5      316.55      337.13     28.02 o
  17   5   5       35.31       44.79     15.66 o
  19   5   5      497.67      504.61     34.72 o
  21   5   5      332.67      280.98     27.63 o
  23   5   5       73.52       33.80     22.82 o
  25   5   5       14.84        9.93     15.64 o
  27   5   5      285.17      227.08     51.49 o
 -58   0   6        8.73       74.18     34.54 o
 -56   0   6      998.73     1131.97     63.90 o
 -54   0   6     3019.96     3053.11    102.60 o
 -52   0   6     1523.94     1458.44     90.32 o
 -50   0   6      896.25      962.54     69.09 o
 -48   0   6      104.55      147.53     30.91 o
 -46   0   6      183.32      125.59     21.71 o
 -44   0   6      581.94      632.42     31.81 o
 -42   0   6     3390.62     3530.52     94.08 o
 -40   0   6     3725.17     3630.92     82.83 o
 -38   0   6      433.62      489.67     29.51 o
 -36   0   6     1111.35     1064.82     33.52 o
 -34   0   6     2190.07     2281.49     43.98 o
 -32   0   6     6506.97     6616.14     93.53 o
 -30   0   6     7354.74     8144.69    109.62 o
 -28   0   6      735.19      853.06     20.59 o
 -26   0   6      404.55      502.36     17.17 o
 -24   0   6      602.20      688.17     17.24 o
 -22   0   6     5163.06     5826.66     59.90 o
 -20   0   6     2053.95     2481.20     30.70 o
 -18   0   6     3176.16     3460.85     42.12 o
 -16   0   6     1021.83      974.11     15.86 o
 -14   0   6    12675.24    16129.46    149.46 o
 -12   0   6       83.55       47.91      5.39 o
 -10   0   6     2171.97     2587.85     30.83 o
  -8   0   6    20492.81    22904.80    271.96 o
  -6   0   6        4.58       13.70      5.33 o
  -4   0   6      924.02      830.19     14.64 o
  -2   0   6      932.41     1021.52     16.46 o
   0   0   6      351.85      401.14      9.71 o
   2   0   6    66684.86    79844.54    701.79 o
   4   0   6     4878.69     4948.82     51.08 o
   6   0   6     2472.45     3854.11     41.57 o
   8   0   6      188.78      287.93      9.37 o
  10   0   6      805.64      888.50     15.36 o
  12   0   6    11144.45    13835.19    137.83 o
  14   0   6    13529.20    15137.44    150.75 o
  16   0   6     4378.42     5034.65     57.63 o
  18   0   6      210.23      298.82     14.12 o
  20   0   6     5907.10     6464.25     80.57 o
  22   0   6    32957.80    38085.77    435.09 o
  24   0   6      615.36      683.94     21.37 o
  26   0   6     9867.35    10612.04    128.25 o
  28   0   6     1164.53     1311.59     32.21 o
  30   0   6      772.26      953.11     33.58 o
  32   0   6     5543.94     6365.51    119.80 o
  34   0   6     6467.93     7167.72    157.33 o
  36   0   6      579.62      687.43     55.03 o
  38   0   6      420.14      411.71     28.92 o
  40   0   6     2367.03     2908.86     80.37 o
  42   0   6     2510.41     2615.88     75.48 o
  44   0   6     4903.98     5228.64    165.93 o
  46   0   6     5285.86     5639.58    177.99 o
  48   0   6      244.03      307.76     66.89 o
  50   0   6      600.71      782.42     92.67 o
  52   0   6        4.60      102.20     48.01 o
  54   0   6      650.41      777.30     74.11 o
 -57   1   6     1063.13     1100.41     42.78 o
 -55   1   6       44.58       77.99     18.19 o
 -53   1   6      279.90      304.58     25.38 o
 -51   1   6      100.97      127.33     18.76 o
 -49   1   6     3579.49     3500.16     67.85 o
 -47   1   6     1118.48     1077.53     32.59 o
 -45   1   6      270.45      323.37     20.89 o
 -43   1   6        2.92        3.28      9.98 o
 -41   1   6      788.84      805.09     23.50 o
 -39   1   6     1247.94     1207.55     29.50 o
 -37   1   6     1280.26     1349.50     28.02 o
 -35   1   6     2102.97     2186.03     37.00 o
 -33   1   6      280.43      334.71     15.71 o
 -31   1   6     1403.35     1715.64     29.69 o
 -29   1   6    25506.91    26680.89    221.01 o
 -27   1   6       17.23       15.61      6.46 o
 -25   1   6      358.64      443.10     12.88 o
 -23   1   6      145.17      168.03      9.09 o
 -21   1   6      977.16     1070.14     14.65 o
 -19   1   6     9566.81    10603.34     77.01 o
 -17   1   6        2.81       44.14      4.47 o
 -15   1   6      882.17     1134.58     14.05 o
 -13   1   6       38.30       63.15      4.34 o
 -11   1   6     9505.91    11839.92     85.38 o
  -9   1   6    17538.22    19200.93    133.08 o
  -7   1   6     1038.31     1219.26     12.96 o
  -5   1   6        2.91        4.44      3.10 o
  -3   1   6      546.82      693.49     10.00 o
  -1   1   6     1466.41     1745.18     19.28 o
   1   1   6    17824.64    20133.37    151.31 o
   3   1   6     2546.05     3614.54     36.98 o
   5   1   6     2866.07     3413.31     34.31 o
   7   1   6     1955.29     2350.68     25.10 o
   9   1   6      696.65      622.34     10.03 o
  11   1   6     7745.99     8608.18     67.18 o
  13   1   6      297.11      372.56      9.76 o
  15   1   6      235.87      270.02      8.41 o
  17   1   6      368.79      395.15     11.64 o
  19   1   6       19.11       28.08      7.22 o
  21   1   6    13712.26    15008.04    130.37 o
  23   1   6      169.44      325.40     11.95 o
  25   1   6      293.42      424.49     14.72 o
  27   1   6     4223.20     4631.74     54.72 o
  29   1   6     4335.07     4729.07     62.04 o
  31   1   6       40.29       30.38     10.29 o
  33   1   6       18.00       12.72      9.60 o
  35   1   6     1168.40     1170.37     28.46 o
  37   1   6     2100.95     2235.21     41.68 o
  39   1   6      251.95      333.78     35.21 o
  41   1   6      807.29      870.12     34.82 o
  43   1   6      331.04      386.92     30.98 o
  45   1   6      217.84      348.52     31.02 o
  47   1   6      246.42      230.41     27.41 o
  49   1   6     1647.96     1653.60     54.20 o
  51   1   6      139.35      187.75     25.86 o
  53   1   6      177.10      203.87     37.45 o
 -54   2   6      109.51       60.31     34.30 o
 -52   2   6      403.46      416.17     41.39 o
 -50   2   6       22.19       55.69     17.87 o
 -48   2   6       72.86       41.04     16.70 o
 -46   2   6     1222.82     1332.59     47.58 o
 -44   2   6      120.47      151.81     19.77 o
 -42   2   6      378.67      444.23     38.33 o
 -40   2   6      375.76      428.64     41.67 o
 -38   2   6      200.85      189.22     16.21 o
 -36   2   6       71.45       70.45     11.50 o
 -34   2   6       76.42      107.48     11.19 o
 -32   2   6     1811.27     1913.63     31.42 o
 -30   2   6       89.84      121.76     12.51 o
 -28   2   6       53.20       98.94      9.30 o
 -26   2   6     2536.24     2718.48     36.76 o
 -24   2   6      161.07      192.49     13.91 o
 -22   2   6       91.94       66.57      7.82 o
 -20   2   6        4.48       29.53      5.78 o
 -18   2   6       88.13      178.52      8.24 o
 -16   2   6      753.98      862.99     14.60 o
 -14   2   6      232.76      395.92     10.77 o
 -12   2   6      151.10      262.93      7.95 o
 -10   2   6        1.30        8.31      3.92 o
  -8   2   6      215.77      382.81      8.22 o
  -6   2   6       48.17       52.50      4.65 o
  -4   2   6       57.94       58.86      4.74 o
  -2   2   6      169.64      196.61      6.53 o
   0   2   6       90.08       92.71      5.76 o
   2   2   6     1480.95     1902.67     21.85 o
   4   2   6     1048.81     1066.80     15.96 o
   6   2   6       48.11       51.17      5.86 o
   8   2   6      165.80      234.30     11.28 o
  10   2   6       15.47       44.75      6.42 o
  12   2   6      772.66      882.77     26.42 o
  14   2   6      780.03      749.37     17.85 o
  16   2   6        0.90        7.73      6.23 o
  18   2   6     1479.92     1605.69     28.87 o
  20   2   6      169.42      252.15     14.00 o
  22   2   6      129.35      230.01     13.91 o
  24   2   6     3262.45     3319.26     48.89 o
  26   2   6       45.85       54.58      9.77 o
  28   2   6      490.55      554.35     21.90 o
  30   2   6       98.54      146.09     14.22 o
  32   2   6     2514.76     2739.52     55.52 o
  34   2   6      745.40      824.67     34.33 o
  36   2   6       47.86       66.18     19.94 o
  38   2   6      516.96      636.41     42.86 o
  40   2   6        2.23       -3.62     15.68 o
  42   2   6      129.49      152.89     25.55 o
  44   2   6      272.14      281.07     37.53 o
  46   2   6       15.06       42.26     25.54 o
  48   2   6        0.48       30.08     20.32 o
  50   2   6       17.84       22.81     20.68 o
 -51   3   6      799.88      605.37     92.99 o
 -49   3   6      492.21      511.80     37.32 o
 -47   3   6      178.30      133.71     22.84 o
 -45   3   6       37.06       28.21     15.89 o
 -43   3   6     1027.77     1049.17     38.47 o
 -41   3   6     1070.30     1162.28     35.12 o
 -39   3   6     4022.73     4104.73     62.11 o
 -37   3   6      435.86      445.74     23.50 o
 -35   3   6        6.86       13.10     10.78 o
 -33   3   6      303.62      317.67     22.75 o
 -31   3   6     3267.39     3485.89     55.01 o
 -29   3   6     3821.62     4422.90     63.56 o
 -27   3   6     1976.77     1881.73     35.77 o
 -25   3   6      636.67      639.18     21.78 o
 -23   3   6     1253.46     1197.98     26.15 o
 -21   3   6     2934.10     3315.39     43.62 o
 -19   3   6     4436.16     5171.52     57.89 o
 -17   3   6     2504.65     2675.80     35.40 o
 -15   3   6      152.90      173.55      9.68 o
 -13   3   6       87.25      117.51      8.47 o
 -11   3   6     6857.74     7745.05     77.44 o
  -9   3   6    13573.88    14980.29    131.16 o
  -7   3   6       61.81       95.75      7.48 o
  -5   3   6       11.79       17.60      6.01 o
  -3   3   6        8.50        7.59      4.97 o
  -1   3   6       53.22      126.64      8.50 o
   1   3   6     7849.41     8708.72     91.92 o
   3   3   6     4056.14     4715.04     55.87 o
   5   3   6       51.14       72.29      7.80 o
   7   3   6      341.25      442.01     16.23 o
   9   3   6     2887.92     3217.39     46.80 o
  11   3   6     2711.04     3364.32     48.99 o
  13   3   6      848.69      818.20     29.78 o
  15   3   6      228.87      253.01     14.58 o
  17   3   6      516.82      591.66     20.84 o
  19   3   6     1166.64     1235.14     28.09 o
  21   3   6      937.55     1310.49     32.49 o
  23   3   6      194.15      273.30     21.85 o
  25   3   6      219.98      222.67     21.10 o
  27   3   6       12.43       43.68     14.36 o
  29   3   6       33.23      119.35     18.52 o
  31   3   6     1999.59     1900.65     53.70 o
  33   3   6      172.01      144.16     22.94 o
  35   3   6        9.76        8.68     14.36 o
  37   3   6        5.87       13.57     15.90 o
  39   3   6       40.12       90.94     21.81 o
  41   3   6        7.13       32.04     17.73 o
  43   3   6       15.75       43.83     20.48 o
  45   3   6     1369.31     1349.41     70.53 o
 -42   4   6      763.59      774.39     40.70 o
 -40   4   6      439.86      489.17     29.85 o
 -38   4   6        0.04        3.81     14.16 o
 -36   4   6       82.25       68.05     14.87 o
 -34   4   6        4.30        4.55     11.45 o
 -32   4   6      800.53      805.08     29.55 o
 -30   4   6      150.70      135.63     15.66 o
 -28   4   6        1.58        8.32     10.47 o
 -26   4   6      205.78      255.56     28.90 o
 -24   4   6        3.57       25.50     10.05 o
 -22   4   6      664.88      841.45     25.21 o
 -20   4   6      931.74      882.68     25.41 o
 -18   4   6     2289.10     2420.49     40.88 o
 -16   4   6     2256.65     2247.34     36.87 o
 -14   4   6        8.65       23.18      7.77 o
 -12   4   6       18.88       16.23      7.43 o
 -10   4   6      594.28      597.18     17.60 o
  -8   4   6        6.74       66.00      8.59 o
  -6   4   6     2100.29     2424.51     38.08 o
  -4   4   6        2.80        3.47      6.81 o
  -2   4   6     1202.23     1316.96     25.85 o
   0   4   6     1245.59     1707.97     32.82 o
   2   4   6     5147.00     5433.48     70.04 o
   4   4   6     1988.56     2131.59     37.68 o
   6   4   6      344.44      415.34     27.28 o
   8   4   6      409.72      442.09     21.70 o
  10   4   6      199.67      253.55     18.26 o
  12   4   6     3845.16     4369.91     74.05 o
  14   4   6     2092.32     2371.51     50.18 o
  16   4   6       29.70       44.68     12.76 o
  18   4   6       11.95       52.59     12.73 o
  20   4   6      476.48      599.69     31.21 o
  22   4   6     2011.47     2414.50     78.38 o
  24   4   6     2948.61     3176.63     68.95 o
  26   4   6       25.95       53.95     15.45 o
  28   4   6       30.73       45.67     15.24 o
  30   4   6      320.37      466.77     31.06 o
  32   4   6     1523.97     1552.06     52.63 o
  34   4   6     1492.67     1765.23     57.74 o
  36   4   6      528.74      629.77     46.05 o
  38   4   6      376.54      435.85     45.88 o
 -31   5   6      229.61      274.05     63.39 o
 -29   5   6       65.42       75.88     18.10 o
 -27   5   6       66.46       60.60     18.04 o
 -25   5   6       17.48       16.47     16.06 o
 -23   5   6       66.18       66.05     14.67 o
 -21   5   6        0.02       12.63     10.95 o
 -19   5   6       39.43       38.14     11.56 o
 -17   5   6       89.79      100.14     14.45 o
 -15   5   6       51.41       55.49     13.79 o
 -13   5   6      217.76      195.82     19.04 o
 -11   5   6      386.97      476.74     25.32 o
  -9   5   6       12.56       12.72     11.87 o
  -7   5   6        5.95       11.29     11.03 o
  -5   5   6       99.42       99.11     12.75 o
  -3   5   6       30.20       27.35     11.90 o
  -1   5   6       48.04       48.86     11.51 o
   1   5   6      110.91       98.76     13.43 o
   3   5   6      160.58      276.97     20.79 o
   5   5   6       60.58       79.08     15.61 o
   7   5   6      118.27      165.63     19.03 o
   9   5   6       20.17       25.27     13.28 o
  11   5   6        2.02       13.80     13.02 o
  13   5   6        1.34       19.69     14.34 o
  15   5   6       93.85      106.29     19.14 o
  17   5   6      157.80      157.19     22.29 o
  19   5   6        4.88       13.55     12.02 o
  21   5   6       69.48      111.16     17.57 o
  23   5   6      146.32      178.08     24.92 o
  25   5   6      128.86      189.76     64.55 o
 -57   1   7      691.42      711.51     39.48 o
 -55   1   7        7.65       35.79     15.04 o
 -53   1   7     1502.39     1500.34     42.79 o
 -51   1   7        7.50       39.37     15.90 o
 -49   1   7      182.39      180.41     20.74 o
 -47   1   7        4.12       15.40     13.18 o
 -45   1   7       40.86       35.74     12.56 o
 -43   1   7     2127.02     1867.65     36.74 o
 -41   1   7     1427.35     1353.63     30.12 o
 -39   1   7        4.59       35.47     10.33 o
 -37   1   7     1753.99     1460.14     29.88 o
 -35   1   7     1114.97      991.57     23.57 o
 -33   1   7     1519.87     1343.26     25.14 o
 -31   1   7      132.02      154.73     13.10 o
 -29   1   7     5162.38     3973.31     43.25 o
 -27   1   7        0.12       10.81      6.24 o
 -25   1   7     1951.35     1570.60     22.26 o
 -23   1   7     6222.92     5197.68     52.46 o
 -21   1   7     1364.65     1270.93     19.26 o
 -19   1   7        6.82       13.61      4.36 o
 -17   1   7       10.74       11.68      4.24 o
 -15   1   7     4194.33     3193.80     28.57 o
 -13   1   7     3670.59     2856.30     25.30 o
 -11   1   7     9849.53     7780.38     56.63 o
  -9   1   7     1725.79     1557.88     15.62 o
  -7   1   7       14.25       15.42      3.38 o
  -5   1   7    13504.06    10910.14     77.69 o
  -3   1   7     6506.29     5362.89     41.72 o
  -1   1   7     7390.22     5936.60     46.78 o
   1   1   7       72.71       60.76      5.62 o
   3   1   7      623.18      638.98     10.38 o
   5   1   7     9723.87     8173.27     67.62 o
   7   1   7    13993.25    10986.95     88.27 o
   9   1   7     2022.96     1587.68     18.51 o
  11   1   7      156.03      166.96      7.25 o
  13   1   7       62.91       55.41      5.13 o
  15   1   7     6698.78     5295.36     48.85 o
  17   1   7    11307.70     8880.17     81.55 o
  19   1   7    10218.75     8107.96     82.48 o
  21   1   7     2020.67     1571.74     24.26 o
  23   1   7       63.75       45.16      7.06 o
  25   1   7     3972.74     3091.07     42.84 o
  27   1   7     1216.59      999.53     23.31 o
  29   1   7     3642.31     2830.86     48.61 o
  31   1   7       54.22       60.21     11.80 o
  33   1   7      107.49       87.01     13.04 o
  35   1   7     1709.42     1394.35     33.16 o
  37   1   7     2821.35     2360.45     46.12 o
  39   1   7      627.52      608.19     36.32 o
  41   1   7      436.28      366.33     33.31 o
  43   1   7       77.78       72.23     20.40 o
  45   1   7        2.39       23.13     17.53 o
  47   1   7      746.35      734.70     53.78 o
  49   1   7     1276.59     1073.83     43.71 o
  51   1   7       18.23       21.87     23.20 o
 -54   2   7     1834.21     1679.50     88.93 o
 -52   2   7      196.30      167.39     22.19 o
 -50   2   7        0.94       -5.70     14.83 o
 -48   2   7      441.83      360.78     27.99 o
 -46   2   7     2858.45     2565.05     58.00 o
 -44   2   7     3082.79     2862.28     60.49 o
 -42   2   7        2.20       36.76     14.05 o
 -40   2   7      892.71      846.73     39.58 o
 -38   2   7      812.61      725.98     27.66 o
 -36   2   7     6097.78     5087.10     63.56 o
 -34   2   7     3264.69     2989.22     41.93 o
 -32   2   7     1044.53      837.97     21.01 o
 -30   2   7     1126.11      951.62     20.49 o
 -28   2   7       69.13       60.59      8.64 o
 -26   2   7    18803.97    15416.33    139.17 o
 -24   2   7     4762.10     3965.04     45.92 o
 -22   2   7       88.47      110.19     10.34 o
 -20   2   7      174.04      167.53      9.70 o
 -18   2   7      143.55      133.43      8.33 o
 -16   2   7     8271.12     6737.64     65.92 o
 -14   2   7     1107.66      912.02     22.10 o
 -12   2   7     1251.16     1147.30     17.78 o
 -10   2   7     4358.93     3574.28     36.33 o
  -8   2   7      234.10      195.75      7.82 o
  -6   2   7    15078.05    12306.38     91.99 o
  -4   2   7      144.75      100.17      6.39 o
  -2   2   7       90.27       90.37      6.25 o
   0   2   7      882.43      564.85     11.24 o
   2   2   7       65.88       49.71      6.16 o
   4   2   7     2440.90     2047.99     29.32 o
   6   2   7      868.15      712.91     17.91 o
   8   2   7     2427.19     1794.82     29.92 o
  10   2   7     2841.12     2239.40     35.73 o
  12   2   7     1191.29     1010.13     21.97 o
  14   2   7      826.27      694.53     18.45 o
  16   2   7     2092.23     1734.33     30.45 o
  18   2   7       20.68       22.55      7.48 o
  20   2   7     1925.33     1605.31     30.22 o
  22   2   7      100.51       85.43     10.32 o
  24   2   7      431.46      440.29     18.90 o
  26   2   7      378.01      367.94     18.23 o
  28   2   7     2545.86     2028.71     37.86 o
  30   2   7     6697.58     5349.09     87.22 o
  32   2   7      354.57      387.67     24.85 o
  34   2   7       52.18       32.72     19.49 o
  36   2   7      266.36      269.76     30.09 o
  38   2   7      711.45      694.45     43.67 o
  40   2   7     4010.97     3281.33     89.49 o
  42   2   7      236.76      272.29     45.08 o
  44   2   7      118.22      107.98     27.19 o
  46   2   7      258.19      262.72     66.77 o
  48   2   7     3119.25     2398.98    104.56 o
 -49   3   7      105.17       62.30     28.13 o
 -47   3   7        2.55        0.33     16.09 o
 -45   3   7        1.93       19.40     14.70 o
 -43   3   7      844.57      772.54     37.07 o
 -41   3   7       44.56       74.44     14.75 o
 -39   3   7       45.90       54.76     13.01 o
 -37   3   7      236.21      259.41     20.04 o
 -35   3   7       48.29       26.71     13.12 o
 -33   3   7      193.96      209.52     19.01 o
 -31   3   7       59.74       46.79     11.91 o
 -29   3   7     1028.58      929.09     29.69 o
 -27   3   7      120.48      102.85     12.98 o
 -25   3   7      796.17      710.33     24.48 o
 -23   3   7       40.39       61.18      9.07 o
 -21   3   7      287.07      271.56     13.38 o
 -19   3   7       35.80       33.76      7.98 o
 -17   3   7      884.06      750.10     21.79 o
 -15   3   7        7.69       18.74      6.25 o
 -13   3   7      667.58      531.16     14.66 o
 -11   3   7     1314.45     1124.99     20.45 o
  -9   3   7     1368.73     1162.06     19.62 o
  -7   3   7        5.67        6.52      5.66 o
  -5   3   7       18.27       16.49      5.67 o
  -3   3   7     1708.60     1419.14     22.53 o
  -1   3   7     2559.54     2121.40     30.79 o
   1   3   7      103.32       75.06      8.25 o
   3   3   7      208.54      236.13     11.87 o
   5   3   7        3.95       13.85      6.51 o
   7   3   7     1029.05      823.91     21.10 o
   9   3   7      198.80      172.85     12.00 o
  11   3   7      423.38      345.98     16.08 o
  13   3   7     1390.73     1235.41     27.04 o
  15   3   7     2167.54     1939.32     36.01 o
  17   3   7     1995.12     1446.59     31.11 o
  19   3   7     1479.18     1278.24     32.06 o
  21   3   7      101.08       65.64     13.89 o
  23   3   7       98.07      129.55     18.41 o
  25   3   7        3.08       -1.39     12.09 o
  27   3   7      150.73       98.63     18.66 o
  29   3   7      274.93      268.39     25.34 o
  31   3   7       59.56       74.99     18.06 o
  33   3   7       31.13       33.45     18.01 o
  35   3   7      348.21      310.29     34.80 o
  37   3   7       25.23       44.41     17.50 o
  39   3   7      196.76      195.26     27.36 o
  41   3   7      208.71      253.68     30.81 o
  43   3   7       26.90       20.19     25.83 o
 -42   4   7      105.53      105.96     34.44 o
 -40   4   7        2.34       11.24     14.52 o
 -38   4   7      178.77      169.20     21.11 o
 -36   4   7     1089.00     1029.00     75.53 o
 -34   4   7      189.73      168.90     18.26 o
 -32   4   7      298.37      338.32     23.01 o
 -30   4   7       31.78       24.09     11.99 o
 -28   4   7       27.15       32.96     11.66 o
 -26   4   7      152.06      120.36     14.60 o
 -24   4   7      332.82      373.81     20.54 o
 -22   4   7      296.73      276.44     18.62 o
 -20   4   7       23.48       30.83     10.13 o
 -18   4   7       28.86       26.70      9.81 o
 -16   4   7      173.10      142.44     12.62 o
 -14   4   7     1673.42     1454.17     30.01 o
 -12   4   7     1173.60     1027.22     24.58 o
 -10   4   7      308.47      325.52     14.99 o
  -8   4   7       27.72       16.99      8.25 o
  -6   4   7      541.13      514.48     18.57 o
  -4   4   7        6.80        8.68      7.85 o
  -2   4   7       41.12       41.01      9.44 o
   0   4   7      416.47      373.96     18.38 o
   2   4   7     2061.43     1739.59     32.79 o
   4   4   7      354.66      298.37     17.96 o
   6   4   7      240.71      212.86     16.96 o
   8   4   7      134.43      146.93     16.92 o
  10   4   7      555.13      594.26     26.78 o
  12   4   7      272.06      334.91     23.08 o
  14   4   7       71.77       91.45     14.71 o
  16   4   7      340.48      402.96     24.54 o
  18   4   7      232.02      246.55     26.46 o
  20   4   7      600.80      510.13     29.53 o
  22   4   7       81.80       76.06     16.17 o
  24   4   7       14.29       42.28     14.27 o
  26   4   7      190.84      169.82     21.19 o
  28   4   7      109.91       84.45     17.76 o
  30   4   7      264.76      242.64     35.09 o
  32   4   7        0.11        2.01     15.59 o
  34   4   7       21.18       22.66     22.00 o
  36   4   7      176.32      156.97     33.75 o
 -29   5   7       83.45      105.00     20.65 o
 -27   5   7       43.63       38.44     13.06 o
 -25   5   7      334.52      259.22     20.21 o
 -23   5   7     1147.37     1077.97     38.01 o
 -21   5   7      740.46      612.53     28.19 o
 -19   5   7        7.91       25.34     11.14 o
 -17   5   7        0.72       10.02     10.54 o
 -15   5   7     3361.10     2887.82     54.37 o
 -13   5   7     2031.77     1773.53     39.70 o
 -11   5   7      102.25      102.95     13.84 o
  -9   5   7       39.37       30.55     10.71 o
  -7   5   7        0.01       13.11      9.49 o
  -5   5   7      577.41      609.64     36.98 o
  -3   5   7     2498.78     2092.56     42.04 o
  -1   5   7      388.36      418.22     20.70 o
   1   5   7      119.48      105.01     14.98 o
   3   5   7      428.48      405.28     28.18 o
   5   5   7     4204.30     3639.00     75.16 o
   7   5   7     1271.51     1016.87     58.87 o
   9   5   7     1567.53     1485.38     38.52 o
  11   5   7      162.85      166.40     17.37 o
  13   5   7       34.60       45.98     16.58 o
  15   5   7      890.09      776.02     32.83 o
  17   5   7     2525.64     2166.81     53.61 o
  19   5   7      210.40      164.53     21.11 o
  21   5   7       34.40       47.53     17.19 o
  23   5   7       27.44       37.49     23.94 o
 -58   0   8     2900.52     3183.08    166.35 o
 -56   0   8     2564.96     2384.56    204.21 o
 -54   0   8        9.26       26.39     23.74 o
 -52   0   8       20.44       33.71     24.05 o
 -50   0   8     7140.37     6878.53    224.46 o
 -48   0   8     2883.37     2710.90     92.03 o
 -46   0   8       14.04       18.16     17.10 o
 -44   0   8       48.90       16.79     16.50 o
 -42   0   8      179.54      214.12     24.23 o
 -40   0   8     6928.44     7164.32    140.94 o
 -38   0   8     6442.54     6776.99    133.67 o
 -36   0   8     3069.13     3001.53     71.62 o
 -34   0   8     2800.96     2779.87     66.88 o
 -32   0   8     7283.19     7710.78    115.78 o
 -30   0   8     9434.48     9789.77    133.85 o
 -28   0   8     3203.89     3469.77     56.77 o
 -26   0   8     6465.79     6733.78    110.13 o
 -24   0   8       10.21       52.24      9.51 o
 -22   0   8     1478.32     1490.44     37.40 o
 -20   0   8    18311.47    19885.39    253.92 o
 -18   0   8     2773.43     2663.75     46.78 o
 -16   0   8      860.46      815.32     17.18 o
 -14   0   8     2386.37     2622.57     39.87 o
 -12   0   8    13965.43    16893.13    216.38 o
 -10   0   8     4859.27     5302.47     78.29 o
  -8   0   8    27481.38    30107.94    379.23 o
  -6   0   8       75.21      114.39      7.65 o
  -4   0   8      269.47      477.59     12.58 o
  -2   0   8       74.28      112.58      7.85 o
   0   0   8    23665.68    27657.25    305.51 o
   2   0   8    15894.66    19486.54    195.36 o
   4   0   8    11064.85    12946.11    123.38 o
   6   0   8    18775.51    22386.41    215.88 o
   8   0   8     2356.60     2771.82     34.12 o
  10   0   8     3559.05     3982.47     45.39 o
  12   0   8     3093.60     3457.53     41.66 o
  14   0   8       48.08       66.01      7.44 o
  16   0   8    10064.56    11043.10    115.51 o
  18   0   8      174.69      157.56     14.35 o
  20   0   8    11696.99    12826.48    161.39 o
  22   0   8    20598.73    23250.99    300.99 o
  24   0   8      218.32      265.18     18.58 o
  26   0   8     6345.27     6855.20    104.56 o
  28   0   8       72.55      105.57     14.62 o
  30   0   8      346.80      443.43     41.51 o
  32   0   8     2260.94     2245.04     78.00 o
  34   0   8     1750.77     1853.88     69.61 o
  36   0   8     4482.98     5002.38    143.23 o
  38   0   8      104.40      110.80     25.30 o
  40   0   8      897.49     1055.14     49.90 o
  42   0   8      580.55      720.82     70.82 o
  44   0   8     1707.84     1774.81    113.95 o
  46   0   8      475.81      661.15     84.67 o
  48   0   8      247.40      486.42     76.69 o
  50   0   8       62.15      174.21     54.61 o
 -57   1   8      182.86      145.09     65.84 o
 -55   1   8      456.83      539.27     46.35 o
 -53   1   8      252.36      339.57     26.60 o
 -51   1   8      637.74      797.75     34.17 o
 -49   1   8      344.95      384.77     39.29 o
 -47   1   8       41.67       27.32     14.90 o
 -45   1   8       54.71       54.67     14.27 o
 -43   1   8      172.42      162.50     16.72 o
 -41   1   8      927.82      894.59     34.17 o
 -39   1   8     1355.66     1353.70     29.48 o
 -37   1   8      490.09      487.69     20.07 o
 -35   1   8     1374.59     1316.81     27.63 o
 -33   1   8       94.42      122.59     12.50 o
 -31   1   8      775.95      902.56     19.64 o
 -29   1   8       12.05       11.17      6.61 o
 -27   1   8      851.36      835.96     17.16 o
 -25   1   8      615.75      617.78     15.60 o
 -23   1   8      520.23      526.31     13.49 o
 -21   1   8     1873.70     1784.11     23.61 o
 -19   1   8      101.46       98.83      6.65 o
 -17   1   8      500.44      532.57     11.13 o
 -15   1   8     8141.77     9786.03     70.83 o
 -13   1   8     1412.12     1531.58     17.01 o
 -11   1   8      936.02      977.77     13.05 o
  -9   1   8      162.43      280.68      7.75 o
  -7   1   8     7564.72     7906.05     57.87 o
  -5   1   8     1506.07     1566.62     16.98 o
  -3   1   8      172.08      233.12      7.32 o
  -1   1   8      415.15      388.77      8.58 o
   1   1   8    13806.20    15823.03    113.84 o
   3   1   8      281.50      385.25      9.94 o
   5   1   8     2969.25     2943.25     29.44 o
   7   1   8      905.65     1104.87     16.07 o
   9   1   8       10.65       20.95      4.97 o
  11   1   8      737.26      880.92     15.54 o
  13   1   8     5631.07     6224.85     60.25 o
  15   1   8     2218.30     2459.86     31.65 o
  17   1   8      790.00      804.83     17.10 o
  19   1   8     7785.85     8498.86     83.02 o
  21   1   8      747.93      987.10     19.07 o
  23   1   8      322.10      416.00     20.39 o
  25   1   8     1018.95     1049.43     22.75 o
  27   1   8     1004.53     1006.25     26.01 o
  29   1   8      565.96      625.82     37.75 o
  31   1   8      182.45      301.91     23.35 o
  33   1   8     2317.05     2528.11     57.00 o
  35   1   8     1285.56     1485.42     37.36 o
  37   1   8      923.91     1064.36     34.47 o
  39   1   8      335.83      505.61     31.32 o
  41   1   8      272.23      370.54     31.12 o
  43   1   8     1632.10     1626.03     52.71 o
  45   1   8      250.99      352.02     30.91 o
  47   1   8      292.07      352.75     35.81 o
  49   1   8       99.40      172.94     31.25 o
 -54   2   8       11.84       -7.55     26.73 o
 -52   2   8       19.88        6.01     16.65 o
 -50   2   8       13.99       16.05     16.76 o
 -48   2   8       26.34       28.23     16.07 o
 -46   2   8      321.88      346.05     27.32 o
 -44   2   8       35.20        8.92     18.22 o
 -42   2   8     1440.28     1375.62     39.12 o
 -40   2   8      101.06       97.31     16.89 o
 -38   2   8      711.04      803.87     29.69 o
 -36   2   8      228.17      260.45     15.95 o
 -34   2   8       88.29      107.02     12.70 o
 -32   2   8       80.09       93.89     10.98 o
 -30   2   8      106.67       77.80      9.96 o
 -28   2   8       61.93       61.83      9.34 o
 -26   2   8       86.92      129.46     10.23 o
 -24   2   8      248.39      314.40     14.36 o
 -22   2   8      215.50      280.51     12.95 o
 -20   2   8       42.68       36.53      6.70 o
 -18   2   8     2565.74     2905.19     33.25 o
 -16   2   8      517.67      566.58     13.62 o
 -14   2   8      892.57      919.58     17.19 o
 -12   2   8      919.51      907.93     16.32 o
 -10   2   8      426.70      495.49     13.09 o
  -8   2   8        5.10       53.24      6.46 o
  -6   2   8      557.39      573.82     14.26 o
  -4   2   8     2125.55     2264.33     30.09 o
  -2   2   8     2822.21     3259.25     38.82 o
   0   2   8       35.01       59.89      7.85 o
   2   2   8      406.67      489.28     19.81 o
   4   2   8     1088.92     1054.13     20.65 o
   6   2   8     1126.67     1005.57     21.21 o
   8   2   8        5.77       11.90      6.49 o
  10   2   8     1831.77     1967.24     33.29 o
  12   2   8      842.01      826.03     19.29 o
  14   2   8      464.91      567.14     17.12 o
  16   2   8      899.04      900.61     21.72 o
  18   2   8       12.75       83.07     10.17 o
  20   2   8      571.73      728.41     22.21 o
  22   2   8      265.08      406.70     18.60 o
  24   2   8      610.84      793.35     24.56 o
  26   2   8        1.88       25.55      9.47 o
  28   2   8       52.07       75.93     13.87 o
  30   2   8       66.21       78.54     16.90 o
  32   2   8       20.16       25.89     15.59 o
  34   2   8      883.39      916.02     60.52 o
  36   2   8       43.81       63.83     19.93 o
  38   2   8      319.83      436.07     37.94 o
  40   2   8       97.94      106.05     34.22 o
  42   2   8      175.13      157.93     30.43 o
  44   2   8      252.79      289.18     37.96 o
  46   2   8       92.18       86.64     22.96 o
  48   2   8      193.84      207.61     49.28 o
 -49   3   8       30.01       -8.58     36.38 o
 -47   3   8      567.39      581.03     33.99 o
 -45   3   8      347.53      363.69     28.29 o
 -43   3   8      972.83     1044.13     36.89 o
 -41   3   8      352.46      363.35     30.85 o
 -39   3   8      243.04      284.64     20.40 o
 -37   3   8      997.03     1039.43     31.44 o
 -35   3   8      186.18      194.92     17.81 o
 -33   3   8     1336.16     1366.52     32.86 o
 -31   3   8     1338.70     1417.44     32.96 o
 -29   3   8       54.07       46.46     11.70 o
 -27   3   8     2130.31     2463.58     45.91 o
 -25   3   8     4121.42     4237.85     64.73 o
 -23   3   8     1158.48     1368.73     29.75 o
 -21   3   8      769.37      766.02     25.01 o
 -19   3   8      174.94      178.52     12.12 o
 -17   3   8     3870.87     4259.61     50.89 o
 -15   3   8     2075.25     2241.04     31.48 o
 -13   3   8      391.66      416.06     14.94 o
 -11   3   8     1996.64     2236.42     32.11 o
  -9   3   8       49.07       36.69      6.94 o
  -7   3   8     4905.07     5497.31     59.69 o
  -5   3   8     3188.55     3242.69     40.34 o
  -3   3   8      664.31      649.13     24.05 o
  -1   3   8     1807.75     1837.40     29.11 o
   1   3   8      162.74      303.12     13.20 o
   3   3   8     7620.19     7886.95     90.31 o
   5   3   8     3673.51     3899.54     55.32 o
   7   3   8      197.35      219.25     13.86 o
   9   3   8      149.25      128.14     11.56 o
  11   3   8      952.24     1096.31     25.90 o
  13   3   8     5121.76     5425.22     70.57 o
  15   3   8     1303.82     1654.95     36.60 o
  17   3   8      260.54      320.93     21.19 o
  19   3   8      311.21      398.46     25.81 o
  21   3   8     1404.40     1532.91     43.42 o
  23   3   8     5295.78     5647.32     99.81 o
  25   3   8      696.05      893.34     49.17 o
  27   3   8      405.82      381.35     28.23 o
  29   3   8       17.02       36.09     16.19 o
  31   3   8     1668.38     1838.37     52.90 o
  33   3   8     6464.47     7507.03    127.84 o
  35   3   8      751.67      859.38     41.12 o
  37   3   8       16.56       24.16     18.07 o
  39   3   8        7.84       43.19     21.19 o
  41   3   8      410.32      480.00     93.67 o
  43   3   8     1740.54     1810.79    184.24 o
 -42   4   8      282.10      259.64     47.40 o
 -40   4   8     1755.38     1875.54     57.42 o
 -38   4   8     1667.53     1715.17     43.07 o
 -36   4   8      185.11      146.83     18.15 o
 -34   4   8       17.67       52.11     14.48 o
 -32   4   8      189.70      228.18     19.30 o
 -30   4   8     1592.28     1742.35     40.25 o
 -28   4   8      774.00      914.92     44.57 o
 -26   4   8       16.55       21.17     11.31 o
 -24   4   8       91.87       72.15     13.61 o
 -22   4   8      848.08      894.13     27.43 o
 -20   4   8      651.22      847.26     30.33 o
 -18   4   8     2919.32     3235.30     53.90 o
 -16   4   8       87.58       77.65     11.95 o
 -14   4   8        0.12       -8.84      8.84 o
 -12   4   8     2019.17     2127.21     36.22 o
 -10   4   8     2746.17     3239.92     47.22 o
  -8   4   8      437.86      512.18     19.97 o
  -6   4   8      343.29      386.08     17.92 o
  -4   4   8      524.68      546.65     22.00 o
  -2   4   8       53.13      143.46     18.26 o
   0   4   8     1421.23     2333.73     43.14 o
   2   4   8     3891.72     4105.42     70.15 o
   4   4   8        0.90       17.58      9.90 o
   6   4   8       68.55       34.28     12.18 o
   8   4   8      164.36      211.82     19.29 o
  10   4   8      689.39      930.35     32.89 o
  12   4   8     1082.49     1116.99     34.77 o
  14   4   8      102.08      106.37     16.52 o
  16   4   8     1385.64     1634.53     45.19 o
  18   4   8       11.36       13.46     13.18 o
  20   4   8     1138.74     1306.33     50.76 o
  22   4   8     1797.80     1928.94     52.09 o
  24   4   8       53.46       50.41     15.90 o
  26   4   8      777.52     1022.36     43.75 o
  28   4   8      143.80      163.60     39.40 o
  30   4   8      111.17      125.38     20.49 o
  32   4   8       45.62       64.77     24.63 o
  34   4   8       78.98       78.63     28.54 o
 -27   5   8       19.08       28.76     19.28 o
 -25   5   8       68.88       54.34     13.22 o
 -23   5   8       28.40       21.62     11.71 o
 -21   5   8        8.56       21.23      9.67 o
 -19   5   8        7.15       38.31     10.37 o
 -17   5   8       94.95       92.16     12.66 o
 -15   5   8       45.61       57.42     11.28 o
 -13   5   8        6.75       26.28      9.84 o
 -11   5   8      695.60      721.27     24.63 o
  -9   5   8       13.18       19.75     10.77 o
  -7   5   8       63.90       72.23     12.35 o
  -5   5   8       41.36       62.67     11.71 o
  -3   5   8        1.09       31.56     10.51 o
  -1   5   8        0.44        3.66      9.17 o
   1   5   8      185.40      270.93     20.50 o
   3   5   8      668.98      685.46     30.51 o
   5   5   8        5.27       26.52     12.54 o
   7   5   8      296.41      280.41     21.21 o
   9   5   8      190.40      206.16     19.36 o
  11   5   8        1.12       43.19     12.35 o
  13   5   8        7.48       19.64     13.50 o
  15   5   8      289.43      343.67     38.95 o
  17   5   8       36.34       69.78     18.27 o
  19   5   8        9.34       42.26     17.70 o
  21   5   8       99.31      114.69     29.17 o
 -55   1   9     1144.02     1181.93     58.73 o
 -53   1   9     1469.07     1507.89     43.37 o
 -51   1   9      122.26      169.96     20.20 o
 -49   1   9       12.54        5.19     14.43 o
 -47   1   9     1431.18     1248.89     44.65 o
 -45   1   9     1979.20     1882.88     45.54 o
 -43   1   9      798.74      896.52     28.58 o
 -41   1   9       35.66       23.12     11.71 o
 -39   1   9      222.03      213.07     16.38 o
 -37   1   9      551.39      529.11     28.18 o
 -35   1   9     3067.82     2770.61     44.32 o
 -33   1   9      620.30      671.78     20.96 o
 -31   1   9     2593.16     2016.72     34.72 o
 -29   1   9      172.84      195.75     11.74 o
 -27   1   9     4970.15     3923.52     48.91 o
 -25   1   9     2012.71     1644.99     27.02 o
 -23   1   9     1711.12     1477.51     21.16 o
 -21   1   9      583.88      456.64     20.96 o
 -19   1   9       10.32       14.81      5.33 o
 -17   1   9      776.51      681.97     13.46 o
 -15   1   9     4594.39     3541.39     35.02 o
 -13   1   9     1711.44     1441.44     17.84 o
 -11   1   9     4105.92     3494.82     35.44 o
  -9   1   9      114.65       92.40      6.63 o
  -7   1   9     1341.97     1123.80     14.11 o
  -5   1   9     4967.99     3961.75     33.26 o
  -3   1   9      162.69      183.24      6.56 o
  -1   1   9     6203.34     5065.48     42.75 o
   1   1   9     2403.78     1851.80     20.42 o
   3   1   9       13.84        6.58      3.53 o
   5   1   9     1352.84     1291.69     16.39 o
   7   1   9       37.97       76.17      5.49 o
   9   1   9     3818.94     3118.69     36.56 o
  11   1   9     2976.72     2301.61     29.93 o
  13   1   9        2.87        1.86      5.43 o
  15   1   9      449.92      405.16     14.40 o
  17   1   9      395.87      395.22     13.96 o
  19   1   9     2341.30     1834.45     27.53 o
  21   1   9     3793.67     3163.83     39.99 o
  23   1   9      945.84      754.28     19.02 o
  25   1   9     1671.46     1278.49     28.20 o
  27   1   9      804.54      717.94     29.51 o
  29   1   9     4232.10     3313.54     59.55 o
  31   1   9     1090.68      930.38     34.19 o
  33   1   9      891.92      767.41     36.09 o
  35   1   9        0.20       25.31     16.25 o
  37   1   9      344.53      296.56     26.25 o
  39   1   9     1418.82     1155.93     39.18 o
  41   1   9     2915.14     2341.81     65.62 o
  43   1   9        4.79       54.70     19.60 o
  45   1   9      107.47      107.10     22.13 o
  47   1   9     2069.30     1468.04     70.16 o
  49   1   9      689.96      545.88     97.11 o
 -54   2   9     1130.88      964.92    123.93 o
 -52   2   9      318.07      360.43     40.45 o
 -50   2   9      200.57      163.59     22.32 o
 -48   2   9      273.02      253.01     32.40 o
 -46   2   9        6.49       26.65     15.26 o
 -44   2   9     1297.39     1225.64     42.12 o
 -42   2   9     2690.30     2487.00     57.09 o
 -40   2   9        3.30       36.31     13.83 o
 -38   2   9      164.54      123.51     21.06 o
 -36   2   9        0.16       21.20     11.17 o
 -34   2   9      731.99      683.54     23.18 o
 -32   2   9     5690.73     4865.41     62.85 o
 -30   2   9     4045.82     3536.56     51.22 o
 -28   2   9      220.95      176.85     12.96 o
 -26   2   9      316.20      348.29     15.65 o
 -24   2   9     1623.62     1436.06     28.17 o
 -22   2   9     9130.16     7394.64     74.74 o
 -20   2   9      258.95      326.41     12.49 o
 -18   2   9       80.18       81.17      8.33 o
 -16   2   9      510.01      522.87     14.50 o
 -14   2   9     6028.21     4781.93     51.58 o
 -12   2   9    11908.64     9879.55     95.98 o
 -10   2   9    10271.03     8305.45     83.24 o
  -8   2   9      751.62      703.76     16.43 o
  -6   2   9       63.94       57.45      7.54 o
  -4   2   9     5678.97     4304.87     51.63 o
  -2   2   9     8830.92     7196.79     78.05 o
   0   2   9      195.52      131.46     10.23 o
   2   2   9       10.00       18.72      7.08 o
   4   2   9     2206.37     1788.86     29.27 o
   6   2   9     5613.29     4416.52     54.28 o
   8   2   9     9052.38     6798.78     79.40 o
  10   2   9     1501.94     1096.70     23.01 o
  12   2   9      447.73      424.08     19.10 o
  14   2   9      300.02      280.66     13.90 o
  16   2   9     7938.36     6341.86     77.85 o
  18   2   9     4123.43     3361.08     49.81 o
  20   2   9       29.40       34.03      9.18 o
  22   2   9      311.70      317.84     18.28 o
  24   2   9      118.78       87.10     13.05 o
  26   2   9     2975.39     2429.64     48.89 o
  28   2   9     2450.59     1828.28     42.19 o
  30   2   9        1.53       -6.82     12.41 o
  32   2   9       39.83       52.75     20.31 o
  34   2   9       11.29       18.67     18.21 o
  36   2   9     2572.41     1881.33     72.55 o
  38   2   9      582.44      507.96     47.72 o
  40   2   9       71.16      136.04     45.24 o
  42   2   9      526.73      455.48     45.39 o
  44   2   9       16.93       36.16     19.53 o
  46   2   9      299.20      325.02     46.52 o
 -49   3   9       10.15       19.25     43.53 o
 -47   3   9      703.71      733.99     39.95 o
 -45   3   9      428.15      396.73     41.27 o
 -43   3   9      337.55      373.07     26.87 o
 -41   3   9        0.09       20.11     13.92 o
 -39   3   9      388.09      386.81     23.10 o
 -37   3   9      562.30      523.42     26.10 o
 -35   3   9      618.37      705.58     32.63 o
 -33   3   9      334.82      342.68     23.05 o
 -31   3   9      271.18      293.08     22.49 o
 -29   3   9      125.71      123.72     15.66 o
 -27   3   9     1843.51     1449.37     34.41 o
 -25   3   9     1972.36     1702.28     36.98 o
 -23   3   9      723.04      717.84     29.76 o
 -21   3   9      560.76      561.26     24.44 o
 -19   3   9      288.69      274.27     15.28 o
 -17   3   9        0.31       13.74      7.07 o
 -15   3   9        0.82       22.39      6.54 o
 -13   3   9      655.76      609.62     17.83 o
 -11   3   9      581.18      557.33     17.16 o
  -9   3   9       75.17       79.00      8.65 o
  -7   3   9     3104.90     2523.71     36.79 o
  -5   3   9      188.79      204.15     12.00 o
  -3   3   9        1.93        4.55      6.22 o
  -1   3   9       42.02       30.85      7.23 o
   1   3   9     1058.20      816.74     20.95 o
   3   3   9        0.56        3.79      6.90 o
   5   3   9       64.03       84.10     10.71 o
   7   3   9       34.02        7.76      7.26 o
   9   3   9      530.77      480.19     21.90 o
  11   3   9        1.36       -3.33      8.54 o
  13   3   9       33.70       35.35     10.50 o
  15   3   9      116.80       66.34     13.86 o
  17   3   9      322.05      283.28     23.20 o
  19   3   9     1826.76     1573.13     44.34 o
  21   3   9      460.81      373.14     31.93 o
  23   3   9      106.30       87.29     17.17 o
  25   3   9       44.50       42.99     15.94 o
  27   3   9        4.11       23.20     15.27 o
  29   3   9      620.12      566.72     35.07 o
  31   3   9      508.24      483.83     30.77 o
  33   3   9       53.66       44.16     17.82 o
  35   3   9      364.07      354.81     32.88 o
  37   3   9      512.70      429.46     36.38 o
  39   3   9      413.20      437.88     48.32 o
  41   3   9      377.48      417.42     48.59 o
 -40   4   9        7.76       46.47     23.09 o
 -38   4   9        0.90       15.97     15.84 o
 -36   4   9        0.13       23.41     14.38 o
 -34   4   9      455.34      463.63     26.45 o
 -32   4   9      963.94      949.98     44.62 o
 -30   4   9      287.41      284.42     21.02 o
 -28   4   9       14.80       16.24     11.41 o
 -26   4   9      115.61      105.10     14.69 o
 -24   4   9     1548.38     1381.00     34.28 o
 -22   4   9     1449.54     1230.72     33.28 o
 -20   4   9      358.89      367.90     21.61 o
 -18   4   9       53.55       48.78     17.01 o
 -16   4   9     1070.81      960.16     33.14 o
 -14   4   9      407.02      385.52     26.19 o
 -12   4   9      431.86      412.17     18.71 o
 -10   4   9       62.09       56.00     13.24 o
  -8   4   9      113.22      114.12     13.98 o
  -6   4   9        0.69       14.82      9.81 o
  -4   4   9     1152.61      942.62     27.48 o
  -2   4   9      520.07      509.26     22.64 o
   0   4   9        0.21        9.17     11.43 o
   2   4   9     1367.90     1211.69     34.34 o
   4   4   9      298.02      297.27     21.01 o
   6   4   9     1085.55      950.77     42.55 o
   8   4   9      161.46      173.05     18.17 o
  10   4   9       49.67       78.31     15.52 o
  12   4   9      113.45      120.81     17.79 o
  14   4   9       26.26       31.56     16.95 o
  16   4   9     1736.59     1473.56     44.17 o
  18   4   9        9.26       14.67     12.63 o
  20   4   9        1.42        5.15     13.42 o
  22   4   9       14.52       27.11     14.07 o
  24   4   9       59.38       61.87     17.09 o
  26   4   9     1149.82     1016.08     44.81 o
  28   4   9      183.96      137.14     21.02 o
  30   4   9       83.98       37.85     22.26 o
  32   4   9      173.45      136.59     32.39 o
 -25   5   9      506.61      524.33     49.96 o
 -23   5   9        6.36       16.66     12.24 o
 -21   5   9        3.32       28.46     17.04 o
 -19   5   9      154.62      128.68     15.97 o
 -17   5   9      136.29      137.24     14.76 o
 -15   5   9     1135.43      977.27     39.62 o
 -13   5   9      321.62      339.15     24.35 o
 -11   5   9      747.18      686.86     26.09 o
  -9   5   9       11.03       21.29     10.90 o
  -7   5   9       69.66       56.56     14.59 o
  -5   5   9      584.03      620.70     26.75 o
  -3   5   9       18.05       31.63     11.27 o
  -1   5   9     1266.97     1180.09     53.25 o
   1   5   9     1267.35      985.57     34.62 o
   3   5   9       95.39      166.47     25.17 o
   5   5   9     1299.44     1105.98     48.40 o
   7   5   9        2.51       15.95     12.00 o
   9   5   9      535.70      439.88     36.31 o
  11   5   9      286.94      267.12     27.80 o
  13   5   9       60.62       87.04     18.51 o
  15   5   9      336.02      343.80     32.34 o
  17   5   9       57.46      103.78     29.06 o
  19   5   9      410.63      304.33     39.86 o
 -56   0  10        4.54       72.91     36.69 o
 -54   0  10       71.84       51.84     37.76 o
 -52   0  10      740.20      694.17     50.42 o
 -50   0  10     1663.65     1690.78     89.42 o
 -48   0  10        6.74       -3.76     21.82 o
 -46   0  10       52.62       64.31     26.54 o
 -44   0  10       77.43       83.03     21.32 o
 -42   0  10      470.53      463.22     30.07 o
 -40   0  10      208.72      292.48     27.03 o
 -38   0  10       48.78       65.89     17.89 o
 -36   0  10     1674.98     1776.44     51.57 o
 -34   0  10      101.07      121.23     18.92 o
 -32   0  10      623.04      710.31     31.15 o
 -30   0  10      911.98      812.93     46.48 o
 -28   0  10     8991.51     8770.33    144.06 o
 -26   0  10     4347.68     4374.46     67.94 o
 -24   0  10      108.75      159.03     21.67 o
 -22   0  10     2370.09     1979.44     48.04 o
 -20   0  10      135.36      169.69     12.38 o
 -18   0  10     1905.70     2132.24     42.90 o
 -16   0  10     6874.59     7315.94     96.52 o
 -14   0  10     2923.34     2793.34     40.66 o
 -12   0  10     3546.51     3831.32     50.89 o
 -10   0  10     3164.50     3276.07     44.57 o
  -8   0  10    14547.01    16267.21    163.94 o
  -6   0  10    13271.10    14265.83    153.80 o
  -4   0  10      606.45      621.08     16.20 o
  -2   0  10        1.64       -1.70      5.62 o
   0   0  10      139.63      196.30     11.10 o
   2   0  10     2796.63     3326.90     43.01 o
   4   0  10    12333.61    12855.96    138.63 o
   6   0  10     1145.38     1268.83     22.21 o
   8   0  10       83.18      137.67     10.20 o
  10   0  10     2434.70     2501.09     35.18 o
  12   0  10     3230.35     3907.76     56.70 o
  14   0  10    14839.60    15878.69    183.72 o
  16   0  10     5276.30     5764.34     89.17 o
  18   0  10     5979.79     6090.42     93.81 o
  20   0  10      156.90      239.76     18.49 o
  22   0  10     2768.21     3163.23     69.80 o
  24   0  10      546.42      690.49     56.64 o
  26   0  10     3178.54     3466.44     80.91 o
  28   0  10      312.38      491.66     29.57 o
  30   0  10     1079.62     1192.92     39.27 o
  32   0  10     2462.41     2558.31     87.34 o
  34   0  10     7406.94     7920.57    213.65 o
  36   0  10     1321.28     1440.84     74.21 o
  38   0  10     1712.93     1789.69    113.45 o
  40   0  10       52.63       28.05     49.83 o
  42   0  10      364.23      503.43     77.74 o
  44   0  10     2778.13     2891.43    157.33 o
  46   0  10      150.54      285.98     64.51 o
  48   0  10      165.40      219.67     59.96 o
 -55   1  10       29.47       69.50     32.29 o
 -53   1  10       27.48       34.94     17.59 o
 -51   1  10      946.81      970.52     40.63 o
 -49   1  10      878.79      874.09     34.20 o
 -47   1  10      704.33      638.50     35.31 o
 -45   1  10        2.49       13.51     14.08 o
 -43   1  10     1409.86     1330.15     35.37 o
 -41   1  10     2647.32     2755.66     49.44 o
 -39   1  10     2243.49     2312.96     41.55 o
 -37   1  10     2497.66     2467.75     42.41 o
 -35   1  10       85.14       76.01     11.89 o
 -33   1  10      114.22      140.97     14.24 o
 -31   1  10       14.69       14.48      9.00 o
 -29   1  10     4779.46     4693.77     61.85 o
 -27   1  10     1853.89     1940.62     28.16 o
 -25   1  10      666.39      495.09     16.95 o
 -23   1  10       83.04      101.96      8.35 o
 -21   1  10      969.64     1035.36     18.51 o
 -19   1  10     2617.86     2899.22     36.01 o
 -17   1  10     2276.28     2276.54     39.98 o
 -15   1  10      228.35      248.77      9.77 o
 -13   1  10     1497.49     1393.00     18.98 o
 -11   1  10     1118.37     1086.49     16.81 o
  -9   1  10      783.28      950.55     15.43 o
  -7   1  10     7828.94     8278.06     67.05 o
  -5   1  10      265.09      245.36      8.87 o
  -3   1  10      752.96      720.04     12.69 o
  -1   1  10     1086.57     1189.99     16.02 o
   1   1  10     7301.57     8159.43     70.88 o
   3   1  10      877.73      897.88     15.86 o
   5   1  10     1226.68     1304.20     18.19 o
   7   1  10      554.90      584.20     12.52 o
   9   1  10      229.61      172.32      7.93 o
  11   1  10     1331.07     1529.78     24.69 o
  13   1  10     1861.64     1712.94     30.11 o
  15   1  10     7279.53     7649.29     77.06 o
  17   1  10       12.43       24.75      7.11 o
  19   1  10      804.03      913.75     19.11 o
  21   1  10     7081.97     7689.66     86.32 o
  23   1  10       29.47       27.60      9.57 o
  25   1  10      277.79      409.28     20.70 o
  27   1  10     4402.58     4505.89     74.13 o
  29   1  10       88.69      128.80     15.92 o
  31   1  10        0.24       23.71     13.72 o
  33   1  10       42.21       41.64     15.30 o
  35   1  10     1972.45     2125.72     60.33 o
  37   1  10      251.93      310.98     27.41 o
  39   1  10        0.07       19.53     16.86 o
  41   1  10     1102.15     1095.84     61.36 o
  43   1  10       71.18       86.89     31.02 o
  45   1  10      852.08      876.96     82.74 o
  47   1  10      365.37      443.41     48.18 o
 -52   2  10        6.16        5.72     23.27 o
 -50   2  10        2.48        9.08     16.29 o
 -48   2  10       10.30       18.60     15.20 o
 -46   2  10      261.12      227.82     23.33 o
 -44   2  10       16.04       13.37     15.10 o
 -42   2  10       96.09      127.54     18.22 o
 -40   2  10      247.56      276.80     26.41 o
 -38   2  10     1208.24     1201.72     37.78 o
 -36   2  10      984.22     1052.06     34.23 o
 -34   2  10      720.08      800.62     42.19 o
 -32   2  10      372.21      383.88     19.18 o
 -30   2  10      415.07      426.60     20.44 o
 -28   2  10      849.64      993.51     22.79 o
 -26   2  10      387.43      400.80     17.02 o
 -24   2  10       73.83       67.80      9.87 o
 -22   2  10      292.26      269.72     13.32 o
 -20   2  10        9.35        2.08      6.89 o
 -18   2  10      105.85       96.23      9.67 o
 -16   2  10     1821.47     1814.28     37.49 o
 -14   2  10      449.21      503.37     16.10 o
 -12   2  10     1619.24     1868.33     28.59 o
 -10   2  10       83.74       70.74      9.54 o
  -8   2  10      509.79      604.81     17.16 o
  -6   2  10      128.23      145.97     14.41 o
  -4   2  10     3755.68     4078.96     54.16 o
  -2   2  10      550.12      801.12     19.22 o
   0   2  10      278.18      297.78     14.13 o
   2   2  10     3476.74     3591.00     47.32 o
   4   2  10      913.25      868.98     20.23 o
   6   2  10     1313.53     1373.55     30.03 o
   8   2  10        4.32        6.48      6.66 o
  10   2  10      450.74      526.04     19.41 o
  12   2  10      186.34      268.46     14.84 o
  14   2  10      615.72      718.95     23.44 o
  16   2  10      323.45      332.57     17.05 o
  18   2  10     1831.01     1993.57     36.53 o
  20   2  10     1743.90     1767.00     34.63 o
  22   2  10      142.00      126.25     14.67 o
  24   2  10     2259.20     2289.04     47.38 o
  26   2  10      832.31      978.48     35.38 o
  28   2  10       47.70       59.22     16.58 o
  30   2  10      117.73      129.54     21.08 o
  32   2  10     1182.90     1199.69     55.65 o
  34   2  10      101.84       84.26     32.58 o
  36   2  10       98.84      104.33     34.21 o
  38   2  10       44.47       90.31     26.50 o
  40   2  10        5.16       36.32     22.71 o
  42   2  10       31.06       55.47     21.20 o
  44   2  10      655.87      600.82     45.23 o
 -47   3  10      463.37      445.43     39.30 o
 -45   3  10       60.37       60.21     19.19 o
 -43   3  10       54.62       51.20     18.25 o
 -41   3  10      560.05      647.22     60.05 o
 -39   3  10     6968.46     7345.56    107.52 o
 -37   3  10      782.09      857.40     32.22 o
 -35   3  10      550.16      602.90     37.21 o
 -33   3  10       68.79       94.54     16.57 o
 -31   3  10      576.66      636.89     28.52 o
 -29   3  10     1289.17     1452.23     39.43 o
 -27   3  10     1463.28     1527.62     36.36 o
 -25   3  10      862.05      888.07     29.56 o
 -23   3  10       18.87       41.75     11.88 o
 -21   3  10     1417.90     1710.26     33.74 o
 -19   3  10     5175.30     5488.09     70.82 o
 -17   3  10      545.17      642.06     28.33 o
 -15   3  10      709.89      701.85     22.90 o
 -13   3  10      125.38      122.91     14.92 o
 -11   3  10      754.21      874.25     22.17 o
  -9   3  10     2842.55     3056.39     43.14 o
  -7   3  10      519.72      627.72     18.42 o
  -5   3  10      150.07      214.57     13.01 o
  -3   3  10      575.87      608.90     20.20 o
  -1   3  10     1373.97     1642.81     31.34 o
   1   3  10     1774.20     1864.94     34.01 o
   3   3  10       59.69      123.11     11.07 o
   5   3  10        9.02       37.89     10.19 o
   7   3  10        1.97       28.54     10.56 o
   9   3  10     1969.84     2063.62     42.91 o
  11   3  10      997.97     1188.78     33.84 o
  13   3  10       11.55       12.77     11.42 o
  15   3  10      200.16      237.75     21.26 o
  17   3  10     2858.53     2956.44     64.91 o
  19   3  10     2527.32     2640.28     61.22 o
  21   3  10      415.31      829.03     37.77 o
  23   3  10        5.88       37.75     15.71 o
  25   3  10     1094.44     1154.13     42.59 o
  27   3  10      467.55      662.14     37.02 o
  29   3  10       16.68       18.34     16.82 o
  31   3  10      406.06      476.09     31.28 o
  33   3  10       41.44       67.75     21.44 o
  35   3  10      774.93      920.49     46.27 o
  37   3  10      818.51      989.95     53.82 o
  39   3  10      396.03      407.16     89.08 o
 -38   4  10       34.71       54.58     21.90 o
 -36   4  10        6.83       30.07     13.98 o
 -34   4  10       31.36       56.34     15.96 o
 -32   4  10     1333.04     1279.38     36.79 o
 -30   4  10      243.22      247.28     23.14 o
 -28   4  10     1434.65     1466.40     39.21 o
 -26   4  10     2194.10     2138.88     47.51 o
 -24   4  10      209.06      199.79     19.13 o
 -22   4  10      255.15      311.62     21.67 o
 -20   4  10      197.57      193.97     17.82 o
 -18   4  10      600.09      631.38     29.42 o
 -16   4  10     1723.02     1886.79     43.83 o
 -14   4  10      405.17      425.40     20.64 o
 -12   4  10      768.03      744.95     27.66 o
 -10   4  10        5.85       22.53     10.90 o
  -8   4  10     2296.27     2395.46     46.53 o
  -6   4  10     1865.75     2271.62     45.05 o
  -4   4  10      491.41      506.60     23.62 o
  -2   4  10      141.92      105.73     16.07 o
   0   4  10      112.18      113.74     15.85 o
   2   4  10     1432.07     1333.89     39.51 o
   4   4  10     2992.70     3476.59     69.53 o
   6   4  10     1303.71     1289.46     39.71 o
   8   4  10      204.03      190.67     20.40 o
  10   4  10       13.36       35.29     14.04 o
  12   4  10     1462.52     1659.30     43.77 o
  14   4  10     1390.73     1556.88     46.48 o
  16   4  10     1500.82     1611.16     48.37 o
  18   4  10      144.75      374.81     28.17 o
  20   4  10      133.83      127.67     20.26 o
  22   4  10       84.88      201.43     22.69 o
  24   4  10     2200.16     2064.06     64.30 o
  26   4  10      386.87      433.02     38.58 o
  28   4  10       55.93       61.67     23.66 o
  30   4  10      169.92      188.53     34.95 o
 -23   5  10        2.39       23.55     34.58 o
 -21   5  10      157.54      167.44     23.70 o
 -19   5  10      188.65      154.81     19.20 o
 -17   5  10       14.56       11.25     12.39 o
 -15   5  10        3.70       14.85     11.35 o
 -13   5  10       26.48       31.07     12.18 o
 -11   5  10      255.42      260.58     24.60 o
  -9   5  10       85.36      112.99     17.92 o
  -7   5  10      259.32      323.51     21.48 o
  -5   5  10       93.67       86.04     14.78 o
  -3   5  10       22.19       32.14     12.16 o
  -1   5  10        4.20        4.38     11.90 o
   1   5  10        8.70       25.23     13.90 o
   3   5  10      573.49      663.78     32.93 o
   5   5  10       16.33       56.97     14.39 o
   7   5  10      256.71      244.21     27.16 o
   9   5  10        3.95       17.80     13.69 o
  11   5  10       61.61       52.57     17.24 o
  13   5  10       23.24        9.21     15.00 o
  15   5  10        1.43        9.87     21.61 o
 -53   1  11      470.11      576.57     34.33 o
 -51   1  11      607.41      687.61     44.63 o
 -49   1  11        1.06       19.52     14.37 o
 -47   1  11       18.87       32.76     15.07 o
 -45   1  11      166.35      196.19     21.22 o
 -43   1  11      816.43      793.35     34.87 o
 -41   1  11     1495.59     1456.74     36.79 o
 -39   1  11        2.92       19.70     11.58 o
 -37   1  11       60.45       62.52     12.33 o
 -35   1  11     1551.20     1291.61     30.07 o
 -33   1  11     1706.18     1528.95     36.83 o
 -31   1  11     4720.33     4083.95     57.57 o
 -29   1  11      343.23      438.89     23.41 o
 -27   1  11      915.90      752.54     20.23 o
 -25   1  11     2420.74     1874.39     28.72 o
 -23   1  11     6135.39     5269.69     62.38 o
 -21   1  11     3417.74     3082.49     55.23 o
 -19   1  11       21.91       24.23      6.58 o
 -17   1  11        2.13        6.79      5.61 o
 -15   1  11      152.95      159.18      9.46 o
 -13   1  11     9848.99     8053.61     76.93 o
 -11   1  11    16886.22    13713.06    139.74 o
  -9   1  11      207.46      186.88      8.86 o
  -7   1  11       21.80       37.37      6.91 o
  -5   1  11     2086.50     1705.52     23.90 o
  -3   1  11     3070.71     2395.20     27.55 o
  -1   1  11     6510.42     5293.90     52.06 o
   1   1  11       78.35      101.40      7.59 o
   3   1  11       79.58      115.29      8.78 o
   5   1  11      788.08      706.49     14.91 o
   7   1  11     8558.96     6034.09     59.88 o
   9   1  11     2661.03     2125.94     27.51 o
  11   1  11       17.39       10.47      6.66 o
  13   1  11       22.99       12.27      6.80 o
  15   1  11       94.71      113.10      9.37 o
  17   1  11     2430.92     1833.17     28.65 o
  19   1  11     2377.18     1875.67     33.15 o
  21   1  11      108.67       89.16     11.76 o
  23   1  11     1034.38      893.05     31.23 o
  25   1  11       41.37       49.77     11.89 o
  27   1  11      710.62      647.87     50.27 o
  29   1  11      748.00      664.32     32.16 o
  31   1  11      349.97      314.50     25.91 o
  33   1  11      135.05      121.16     28.28 o
  35   1  11      278.03      214.61     30.27 o
  37   1  11      765.68      682.75     37.46 o
  39   1  11       51.55       74.05     21.42 o
  41   1  11       26.92       18.69     30.81 o
  43   1  11       78.20      115.40     63.20 o
  45   1  11      269.85      291.16     42.45 o
 -52   2  11      521.79      454.64     95.23 o
 -50   2  11       41.95        2.71     21.07 o
 -48   2  11      596.36      535.84     33.55 o
 -46   2  11     1749.22     1707.57     67.41 o
 -44   2  11     2204.97     2178.49     53.47 o
 -42   2  11      139.44      217.16     21.29 o
 -40   2  11     1874.95     1777.41     58.00 o
 -38   2  11       10.66       15.87     14.14 o
 -36   2  11     3386.75     2949.21     59.73 o
 -34   2  11     1450.09     1471.07     48.85 o
 -32   2  11       10.87       21.56     10.62 o
 -30   2  11      221.31      194.02     15.75 o
 -28   2  11      118.63       92.89     13.49 o
 -26   2  11     3016.30     2568.67     40.59 o
 -24   2  11      826.41      832.72     21.84 o
 -22   2  11      287.12      217.21     13.47 o
 -20   2  11     1587.74     1319.38     24.09 o
 -18   2  11        5.18       12.44      7.70 o
 -16   2  11      385.34      356.94     15.22 o
 -14   2  11        6.98       11.30      7.26 o
 -12   2  11      866.70      763.06     18.76 o
 -10   2  11     1285.30     1101.67     22.70 o
  -8   2  11      625.04      590.07     20.54 o
  -6   2  11      323.63      344.13     16.48 o
  -4   2  11      793.80      612.97     19.72 o
  -2   2  11      185.98      198.28     13.04 o
   0   2  11    10249.81     8392.52     91.58 o
   2   2  11      355.49      348.68     15.90 o
   4   2  11       84.08      136.78     11.84 o
   6   2  11      633.20      644.07     19.14 o
   8   2  11     2366.31     1812.96     30.35 o
  10   2  11     1848.56     1663.84     29.11 o
  12   2  11     1470.39     1124.21     26.55 o
  14   2  11       59.02       59.98     10.21 o
  16   2  11      102.78       86.63     11.63 o
  18   2  11     4704.62     3695.39     58.90 o
  20   2  11    12365.33    10227.40    133.94 o
  22   2  11      367.88      367.02     29.42 o
  24   2  11      566.88      536.00     27.00 o
  26   2  11      464.82      496.96     31.02 o
  28   2  11     1657.67     1413.55     48.29 o
  30   2  11     4748.56     3806.11     97.65 o
  32   2  11     1597.30     1192.47     57.95 o
  34   2  11      133.36       90.46     34.66 o
  36   2  11       13.58       37.13     22.74 o
  38   2  11     2755.31     2161.86     70.75 o
  40   2  11     3568.07     2987.64     86.49 o
  42   2  11      211.49      211.69     28.89 o
 -45   3  11      105.40       82.64     28.40 o
 -43   3  11        7.69       30.22     16.88 o
 -41   3  11       10.55       37.97     15.81 o
 -39   3  11      296.39      323.48     26.64 o
 -37   3  11       85.70      111.38     16.66 o
 -35   3  11      117.37      103.08     16.41 o
 -33   3  11      908.66      943.27     35.34 o
 -31   3  11      739.20      772.36     37.89 o
 -29   3  11      260.65      257.97     21.01 o
 -27   3  11        4.70        9.76     11.89 o
 -25   3  11       27.23       39.39     12.77 o
 -23   3  11       67.77       51.80     13.06 o
 -21   3  11     1311.19     1166.75     28.76 o
 -19   3  11      219.32      232.42     17.58 o
 -17   3  11      169.83      152.86     15.96 o
 -15   3  11       23.60       32.90     12.11 o
 -13   3  11     1297.16     1032.81     30.50 o
 -11   3  11     2521.29     2052.89     41.62 o
  -9   3  11      269.91      261.63     16.98 o
  -7   3  11      147.88      111.05     13.12 o
  -5   3  11        9.09       -5.04      9.52 o
  -3   3  11     1097.13      944.34     28.69 o
  -1   3  11       44.63       78.70     12.85 o
   1   3  11      105.24       76.03     12.94 o
   3   3  11      483.46      441.20     25.35 o
   5   3  11       74.78       67.52     16.93 o
   7   3  11     2702.99     2114.10     47.84 o
   9   3  11       91.47       71.09     14.54 o
  11   3  11        5.17        0.80     11.15 o
  13   3  11      415.10      334.19     25.01 o
  15   3  11      148.84      102.83     16.66 o
  17   3  11        1.39       12.92     12.96 o
  19   3  11      562.44      602.76     38.98 o
  21   3  11      773.88      709.26     36.56 o
  23   3  11       16.59       37.15     15.73 o
  25   3  11        0.10       10.56     15.83 o
  27   3  11       62.02       47.58     17.01 o
  29   3  11       15.86       28.65     15.82 o
  31   3  11        6.61       -0.01     15.98 o
  33   3  11      229.80      207.48     29.22 o
  35   3  11      226.88      210.55     35.01 o
  37   3  11       69.74       92.25     62.76 o
 -38   4  11       38.60       53.33     50.58 o
 -36   4  11      417.74      453.05     31.97 o
 -34   4  11       37.16       43.18     16.31 o
 -32   4  11      466.68      426.36     27.20 o
 -30   4  11       22.78       17.15     13.55 o
 -28   4  11      302.45      326.31     24.21 o
 -26   4  11      163.73      191.51     20.16 o
 -24   4  11      173.24      195.90     20.94 o
 -22   4  11       57.15       45.16     13.33 o
 -20   4  11       25.15       34.58     11.97 o
 -18   4  11       10.24       30.97     12.12 o
 -16   4  11      226.84      218.32     19.00 o
 -14   4  11       84.64       65.78     15.43 o
 -12   4  11       72.57      106.02     16.55 o
 -10   4  11      299.12      275.97     20.76 o
  -8   4  11       29.53       20.75     11.79 o
  -6   4  11       52.40       23.87     12.84 o
  -4   4  11      129.11      129.17     22.94 o
  -2   4  11       94.84       64.95     18.57 o
   0   4  11      392.53      364.85     25.47 o
   2   4  11      133.69      179.19     20.57 o
   4   4  11      675.80      595.70     35.73 o
   6   4  11      314.19      327.45     27.54 o
   8   4  11      110.00       63.92     16.52 o
  10   4  11      884.45      786.90     35.16 o
  12   4  11      194.80      205.28     22.25 o
  14   4  11      167.78      187.96     20.53 o
  16   4  11      201.08      204.97     21.97 o
  18   4  11      106.37      118.39     17.91 o
  20   4  11     1069.40      894.28     42.54 o
  22   4  11       16.57       37.19     16.22 o
  24   4  11      113.43      100.47     17.84 o
  26   4  11      263.02      149.26     28.86 o
  28   4  11       70.30       59.61     36.81 o
 -19   5  11       48.91       28.40     22.58 o
 -17   5  11       30.34        8.12     16.04 o
 -15   5  11      613.71      504.41     30.36 o
 -13   5  11     1955.41     1606.18     45.60 o
 -11   5  11     1345.16     1178.82     36.66 o
  -9   5  11        2.43       12.73     13.54 o
  -7   5  11      105.84       94.04     16.41 o
  -5   5  11      304.64      278.50     24.80 o
  -3   5  11     1393.56     1167.57     41.66 o
  -1   5  11      811.52      810.26     38.32 o
   1   5  11       57.33       81.27     18.00 o
   3   5  11       19.74       12.99     14.95 o
   5   5  11      803.67      884.03     46.81 o
   7   5  11      831.37      731.25     68.00 o
   9   5  11     2824.77     2510.47     93.73 o
  11   5  11      196.26      243.82     36.57 o
 -54   0  12       38.74       41.10     38.23 o
 -52   0  12      797.10      794.80     54.39 o
 -50   0  12     1194.57     1174.05     85.18 o
 -48   0  12     6197.37     6046.08    160.32 o
 -46   0  12       69.62      122.90     32.84 o
 -44   0  12        8.16        8.55     20.78 o
 -42   0  12      270.63      336.06     30.30 o
 -40   0  12     2978.34     2962.16     75.44 o
 -38   0  12     7241.57     6776.04    137.27 o
 -36   0  12      725.70      638.45     32.59 o
 -34   0  12      780.75      714.06     33.83 o
 -32   0  12      586.94      655.64     50.42 o
 -30   0  12      702.13      817.49     33.07 o
 -28   0  12    14564.01    13749.38    239.85 o
 -26   0  12     3798.67     3157.81     72.84 o
 -24   0  12        5.71        2.19     11.06 o
 -22   0  12      103.81      131.66     17.04 o
 -20   0  12     8126.66     9008.87    132.24 o
 -18   0  12     7541.75     7678.39    138.51 o
 -16   0  12        1.14        2.87      9.54 o
 -14   0  12     1401.77     1453.27     33.61 o
 -12   0  12     3193.57     3267.58     71.22 o
 -10   0  12      109.52      206.07     15.18 o
  -8   0  12    49808.43    53166.25    739.27 o
  -6   0  12       33.43       57.44      9.37 o
  -4   0  12      210.80      246.40     13.64 o
  -2   0  12     1125.21     1113.82     23.45 o
   0   0  12     3261.09     3659.50     54.26 o
   2   0  12     2181.97     2416.12     44.48 o
   4   0  12      119.46      111.39     10.87 o
   6   0  12     4121.58     4249.11     71.38 o
   8   0  12     3691.08     3296.89     72.09 o
  10   0  12     4790.28     4990.54     98.90 o
  12   0  12     2280.82     2489.76     67.80 o
  14   0  12     1042.47     1059.09     40.15 o
  16   0  12      296.94      431.93     53.99 o
  18   0  12     2072.29     1916.26     64.95 o
  20   0  12     3204.11     3216.57     83.58 o
  22   0  12     1051.55     1136.03     62.72 o
  24   0  12     1898.66     2216.30     65.73 o
  26   0  12     1012.36      897.61     34.72 o
  28   0  12     1566.02     1516.93     46.50 o
  30   0  12       42.68       60.35     20.01 o
  32   0  12       91.56      169.57     29.51 o
  34   0  12     1747.08     1928.13     73.52 o
  36   0  12     2662.73     2553.24    142.04 o
  38   0  12      370.22      412.48     73.25 o
  40   0  12      883.30      895.27     85.80 o
  42   0  12      394.53      344.64     68.71 o
  44   0  12      229.95      244.64     59.62 o
 -53   1  12      321.18      427.96    100.15 o
 -51   1  12       88.51      109.41     20.36 o
 -49   1  12      523.01      525.89     30.19 o
 -47   1  12      253.36      286.49     24.50 o
 -45   1  12        0.29       10.06     13.45 o
 -43   1  12      238.16      313.77     24.56 o
 -41   1  12      538.97      659.12     33.01 o
 -39   1  12        4.79       -5.54     11.37 o
 -37   1  12      700.85      769.61     33.66 o
 -35   1  12      346.84      439.46     25.72 o
 -33   1  12       69.48       76.29     12.10 o
 -31   1  12       96.75       69.95     11.38 o
 -29   1  12       34.96       42.27      9.68 o
 -27   1  12     4568.82     4346.75     56.51 o
 -25   1  12        8.97       41.84      9.28 o
 -23   1  12       47.59       16.90      7.77 o
 -21   1  12      210.43      285.65     12.99 o
 -19   1  12        3.27        1.20      6.69 o
 -17   1  12      836.54      842.01     17.15 o
 -15   1  12     1086.64     1113.05     19.23 o
 -13   1  12        1.37       10.73      6.05 o
 -11   1  12     2869.04     3023.16     34.78 o
  -9   1  12     2183.48     2476.04     30.19 o
  -7   1  12     9063.41     9451.71     88.03 o
  -5   1  12      981.66      962.00     17.50 o
  -3   1  12     2727.29     2668.12     32.99 o
  -1   1  12     2440.47     2696.70     38.39 o
   1   1  12      514.70      696.40     18.80 o
   3   1  12     2481.93     2733.63     38.78 o
   5   1  12      626.27      751.69     16.43 o
   7   1  12      931.67      841.56     15.76 o
   9   1  12      438.03      430.04     14.37 o
  11   1  12      779.47      822.51     18.70 o
  13   1  12     2753.47     3164.60     39.27 o
  15   1  12     2005.05     2146.28     31.85 o
  17   1  12     1418.91     1289.89     28.34 o
  19   1  12      114.60       89.00     12.04 o
  21   1  12      346.16      361.44     20.19 o
  23   1  12      790.19     1089.30     31.52 o
  25   1  12     1067.72     1188.79     41.86 o
  27   1  12      141.47      193.74     21.90 o
  29   1  12      317.99      477.29     64.44 o
  31   1  12      402.72      481.53     38.25 o
  33   1  12     1436.98     1599.17     58.09 o
  35   1  12      790.48      845.55     56.05 o
  37   1  12     1275.73     1287.48     51.62 o
  39   1  12      236.46      315.34     34.00 o
  41   1  12       81.33       96.45     32.81 o
  43   1  12      710.24      850.66    158.71 o
 -50   2  12      374.07      419.75     40.18 o
 -48   2  12       68.42      101.48     23.93 o
 -46   2  12      325.33      345.30     39.45 o
 -44   2  12        9.59       14.33     15.34 o
 -42   2  12      283.62      276.00     25.64 o
 -40   2  12      247.51      300.29     25.97 o
 -38   2  12      752.60      899.82     43.71 o
 -36   2  12       81.64       85.75     17.10 o
 -34   2  12       25.57       20.50     15.27 o
 -32   2  12      127.97      115.87     17.56 o
 -30   2  12       43.67       50.27     12.68 o
 -28   2  12       97.74      111.51     13.80 o
 -26   2  12       32.57       25.73     10.00 o
 -24   2  12      914.50      939.35     24.27 o
 -22   2  12      627.49      736.29     25.92 o
 -20   2  12      313.79      372.61     19.82 o
 -18   2  12      257.94      311.11     15.07 o
 -16   2  12      194.99      154.60     12.20 o
 -14   2  12      579.72      613.59     23.06 o
 -12   2  12       12.18        9.66      8.58 o
 -10   2  12      822.07      855.18     22.30 o
  -8   2  12      290.47      324.42     16.19 o
  -6   2  12       16.90       56.14      9.25 o
  -4   2  12      691.29      704.53     24.43 o
  -2   2  12      551.25      671.77     21.63 o
   0   2  12      797.18      815.54     22.37 o
   2   2  12      548.77      648.62     20.44 o
   4   2  12        1.74       10.40      7.60 o
   6   2  12      423.92      430.56     17.36 o
   8   2  12      409.20      459.23     17.91 o
  10   2  12       15.70       12.75      7.87 o
  12   2  12        2.60       24.50      9.16 o
  14   2  12       13.95       24.11      9.68 o
  16   2  12       47.88       52.76     11.25 o
  18   2  12        0.35       27.04     11.76 o
  20   2  12      107.00      112.76     15.74 o
  22   2  12       56.33       44.30     14.70 o
  24   2  12      151.25      268.52     25.29 o
  26   2  12       28.90       46.87     19.96 o
  28   2  12        0.65       -4.76     17.81 o
  30   2  12       65.57       71.90     23.16 o
  32   2  12       10.43       30.71     21.95 o
  34   2  12       64.86       94.47     24.51 o
  36   2  12       53.52       79.82     24.33 o
  38   2  12       13.81       18.69     19.25 o
  40   2  12        0.22       18.44     19.15 o
 -45   3  12      786.45      851.90     80.51 o
 -43   3  12        1.98       -8.52     19.17 o
 -41   3  12        2.43       17.15     15.90 o
 -39   3  12     1083.05     1068.10     39.48 o
 -37   3  12      612.54      736.58     36.13 o
 -35   3  12      963.20     1055.43     34.52 o
 -33   3  12      292.63      323.51     27.20 o
 -31   3  12      111.30      115.40     17.26 o
 -29   3  12      352.49      354.47     24.04 o
 -27   3  12     1046.21     1060.56     33.45 o
 -25   3  12     2528.58     2547.08     58.88 o
 -23   3  12      251.29      277.95     19.88 o
 -21   3  12       51.59       54.00     13.71 o
 -19   3  12        7.72        2.71     11.85 o
 -17   3  12     3951.43     4260.77     73.30 o
 -15   3  12      655.22      724.35     44.62 o
 -13   3  12      137.87      139.82     18.43 o
 -11   3  12       44.60       32.61     13.06 o
  -9   3  12      838.79      897.97     29.52 o
  -7   3  12     3993.64     4414.20     70.42 o
  -5   3  12     2807.24     2793.26     76.46 o
  -3   3  12      114.49      127.53     15.57 o
  -1   3  12      214.11      223.90     31.76 o
   1   3  12      102.59      145.97     15.81 o
   3   3  12     8558.65     9263.01    133.34 o
   5   3  12     5380.55     5563.34     91.35 o
   7   3  12       57.44       71.39     15.31 o
   9   3  12      309.42      309.15     23.28 o
  11   3  12      962.12     1175.67     36.55 o
  13   3  12     2901.57     3101.71     60.54 o
  15   3  12     1814.44     1859.99     45.41 o
  17   3  12     1086.19     1144.56     41.16 o
  19   3  12      503.59      589.77     34.79 o
  21   3  12       71.38      119.85     20.92 o
  23   3  12     7215.01     7690.93    132.25 o
  25   3  12     1720.24     2120.69     59.01 o
  27   3  12      194.93      195.49     27.27 o
  29   3  12        6.76        8.13     17.25 o
  31   3  12       74.73       94.48     22.21 o
  33   3  12     1489.87     1644.59     90.80 o
  35   3  12     2352.82     2478.66    108.66 o
 -36   4  12       82.63       45.99     36.45 o
 -34   4  12       40.24       60.02     17.59 o
 -32   4  12      126.24      111.33     20.88 o
 -30   4  12      173.40      248.33     22.29 o
 -28   4  12     1784.07     1851.12     46.32 o
 -26   4  12      274.09      267.68     27.98 o
 -24   4  12       12.68        6.61     12.90 o
 -22   4  12      663.29      687.32     34.85 o
 -20   4  12      674.96      838.57     35.54 o
 -18   4  12     2011.64     1983.98     46.08 o
 -16   4  12      183.20      197.10     19.84 o
 -14   4  12      527.90      643.72     31.77 o
 -12   4  12      277.45      272.64     26.05 o
 -10   4  12      941.41      953.16     47.46 o
  -8   4  12     1714.28     1944.13     50.18 o
  -6   4  12      836.50      817.80     34.02 o
  -4   4  12      342.99      326.50     25.80 o
  -2   4  12      113.13      148.47     23.18 o
   0   4  12      357.04      534.09     30.78 o
   2   4  12      706.06      730.27     35.54 o
   4   4  12      255.84      294.78     29.22 o
   6   4  12       14.89       42.41     15.05 o
   8   4  12       64.99      119.42     27.62 o
  10   4  12      240.43      356.57     27.95 o
  12   4  12     1455.18     1512.73     44.13 o
  14   4  12      143.55      165.43     21.48 o
  16   4  12     1294.27     1476.39     54.22 o
  18   4  12        9.53       30.25     15.72 o
  20   4  12       22.50       56.67     15.87 o
  22   4  12       34.78       64.93     22.50 o
  24   4  12       13.95       25.14     22.69 o
  26   4  12      392.45      416.50     51.97 o
 -15   5  12        0.53       -9.50     36.08 o
 -13   5  12        0.30        0.85     20.50 o
 -11   5  12       73.39       51.77     23.96 o
  -9   5  12       86.08       98.80     23.46 o
  -7   5  12        0.39       12.66     12.98 o
  -5   5  12       49.78       53.40     25.72 o
  -3   5  12       25.44       20.02     21.27 o
  -1   5  12       29.24        2.37     20.68 o
   1   5  12       41.04       50.79     23.48 o
   3   5  12       35.40       47.20     31.09 o
   5   5  12       70.19       62.53     38.23 o
 -51   1  13        0.13       -5.34     21.91 o
 -49   1  13        0.68       12.64     15.06 o
 -47   1  13      466.07      476.81     29.16 o
 -45   1  13     2137.06     2059.40     49.88 o
 -43   1  13       21.39       76.66     15.46 o
 -41   1  13      751.83      855.47     32.40 o
 -39   1  13      187.81      216.94     20.21 o
 -37   1  13      150.24      141.10     17.89 o
 -35   1  13     4720.79     4224.93     83.10 o
 -33   1  13      308.39      469.13     21.14 o
 -31   1  13      308.41      315.65     25.40 o
 -29   1  13      154.99      205.62     17.17 o
 -27   1  13      169.69      132.78     12.77 o
 -25   1  13     1211.20      988.40     22.71 o
 -23   1  13     1106.17      980.27     28.08 o
 -21   1  13     1239.01     1015.24     22.30 o
 -19   1  13     1101.45     1040.70     21.88 o
 -17   1  13        1.49       13.82      7.07 o
 -15   1  13     1144.51      970.80     19.28 o
 -13   1  13      225.27      260.21     12.55 o
 -11   1  13        6.44       25.06      6.65 o
  -9   1  13     3567.94     3046.07     35.73 o
  -7   1  13     1602.15     1605.82     38.79 o
  -5   1  13     3511.46     2750.53     34.59 o
  -3   1  13      215.31      227.78     14.13 o
  -1   1  13     1591.58     1334.46     22.61 o
   1   1  13     2065.16     1630.11     24.71 o
   3   1  13      544.01      436.48     15.58 o
   5   1  13       35.92       56.31      7.19 o
   7   1  13       86.67       99.57      9.18 o
   9   1  13     1149.33      975.32     18.60 o
  11   1  13     4713.06     3736.79     47.82 o
  13   1  13        0.90       43.27      9.90 o
  15   1  13        4.24       26.26      9.63 o
  17   1  13     2240.17     1678.76     35.75 o
  19   1  13     2814.35     2299.54     46.86 o
  21   1  13     3562.81     2765.90     77.57 o
  23   1  13      102.55       90.08     17.76 o
  25   1  13      345.20      314.63     31.25 o
  27   1  13      934.09      752.50     77.45 o
  29   1  13     1685.79     1266.62     50.26 o
  31   1  13     2492.14     2101.77     68.21 o
  33   1  13      443.13      479.79     39.06 o
  35   1  13        2.77      -12.56     18.68 o
  37   1  13     1093.98     1028.59     64.40 o
  39   1  13     2162.05     1674.68     64.55 o
  41   1  13     1064.55      815.74    100.13 o
 -48   2  13        9.41       37.15     39.14 o
 -46   2  13      310.06      310.47     29.13 o
 -44   2  13      155.49      129.86     22.32 o
 -42   2  13     1283.76     1267.15     45.79 o
 -40   2  13     2113.76     1942.49     53.99 o
 -38   2  13     1536.19     1630.27     48.15 o
 -36   2  13       36.06       62.07     18.45 o
 -34   2  13     1869.39     1574.11     50.13 o
 -32   2  13     3474.25     3333.32     70.18 o
 -30   2  13      662.99      823.40     33.01 o
 -28   2  13       51.70       46.61     13.33 o
 -26   2  13       64.42       47.00     13.19 o
 -24   2  13     3381.48     2746.30     46.06 o
 -22   2  13     5814.05     5023.48    106.56 o
 -20   2  13     1303.10     1320.27     34.75 o
 -18   2  13      144.53      146.11     14.07 o
 -16   2  13      578.98      596.24     22.81 o
 -14   2  13     7447.45     6272.73     79.29 o
 -12   2  13     5195.77     4614.23    129.61 o
 -10   2  13     1073.00      910.38     25.31 o
  -8   2  13       18.17       35.27     10.42 o
  -6   2  13      114.11      108.08     12.96 o
  -4   2  13     6966.10     5779.95     67.73 o
  -2   2  13     2452.69     2185.05     38.37 o
   0   2  13     2188.37     1829.96     31.82 o
   2   2  13      204.01      140.21     14.25 o
   4   2  13       64.20       86.63     10.78 o
   6   2  13     4360.96     3313.34     46.72 o
   8   2  13     3417.72     2767.39     41.83 o
  10   2  13     1038.93      939.91     25.58 o
  12   2  13      695.98      614.47     23.42 o
  14   2  13       47.56       42.06     11.21 o
  16   2  13      533.80      531.67     25.80 o
  18   2  13     2051.39     1624.67     50.87 o
  20   2  13     4546.66     3854.76     67.36 o
  22   2  13        1.48       23.65     17.80 o
  24   2  13      389.32      440.50     37.28 o
  26   2  13      180.29      127.65     25.09 o
  28   2  13      418.97      366.92     32.65 o
  30   2  13        9.86        9.91     19.37 o
  32   2  13      623.87      621.52     44.49 o
  34   2  13      482.28      538.11     71.15 o
  36   2  13       57.84       47.76     21.81 o
  38   2  13      775.68      739.74    105.57 o
 -43   3  13       16.62       71.15     25.03 o
 -41   3  13      864.53      853.23     45.49 o
 -39   3  13       62.47       64.58     16.94 o
 -37   3  13      346.12      255.59     25.04 o
 -35   3  13      511.72      585.54     33.04 o
 -33   3  13       28.88       19.28     13.74 o
 -31   3  13       28.87       59.08     15.21 o
 -29   3  13       37.40       13.87     14.39 o
 -27   3  13       69.83       67.99     17.35 o
 -25   3  13       48.73       56.26     16.45 o
 -23   3  13       37.64       31.22     13.89 o
 -21   3  13      397.47      386.55     24.21 o
 -19   3  13       88.37       80.25     17.09 o
 -17   3  13      106.31      131.44     19.71 o
 -15   3  13      429.76      418.27     25.54 o
 -13   3  13       30.25       42.89     15.69 o
 -11   3  13      109.00      106.30     19.39 o
  -9   3  13      605.22      593.31     31.47 o
  -7   3  13      100.73       87.11     16.22 o
  -5   3  13      562.66      497.08     25.67 o
  -3   3  13       14.02       14.85     12.79 o
  -1   3  13       44.58       37.24     13.88 o
   1   3  13     1226.86     1040.27     36.38 o
   3   3  13        1.64        6.09     12.32 o
   5   3  13      391.21      439.45     27.44 o
   7   3  13        6.06        9.80     13.23 o
   9   3  13      267.32      276.13     23.48 o
  11   3  13     1145.85     1052.50     38.38 o
  13   3  13       72.10       71.51     16.57 o
  15   3  13       70.51       51.22     16.41 o
  17   3  13      153.18      111.15     19.41 o
  19   3  13     1656.99     1279.91     41.88 o
  21   3  13      248.82      191.06     23.04 o
  23   3  13      366.38      385.82     30.04 o
  25   3  13      262.19      300.53     27.44 o
  27   3  13       11.93       33.71     18.96 o
  29   3  13      288.17      241.47     32.92 o
  31   3  13      547.46      446.45     48.15 o
  33   3  13      166.59       56.25     33.96 o
 -32   4  13      296.64      252.98     38.44 o
 -30   4  13      123.11      117.67     22.89 o
 -28   4  13      206.64      258.96     34.87 o
 -26   4  13      279.70      255.28     25.02 o
 -24   4  13      878.89      849.32     56.15 o
 -22   4  13      113.99      114.80     21.51 o
 -20   4  13      368.31      463.11     34.32 o
 -18   4  13      148.29      129.60     24.41 o
 -16   4  13      599.22      607.15     29.92 o
 -14   4  13      606.97      542.12     30.72 o
 -12   4  13      454.73      402.20     30.99 o
 -10   4  13       90.91      109.11     17.82 o
  -8   4  13      113.77      132.86     19.50 o
  -6   4  13        0.46        7.18     13.18 o
  -4   4  13      839.69      752.72     36.61 o
  -2   4  13      710.03      735.41     45.23 o
   0   4  13        5.48       33.17     13.87 o
   2   4  13        2.42       19.21     14.08 o
   4   4  13       40.65       19.77     17.16 o
   6   4  13      996.14      849.27     39.55 o
   8   4  13     2134.51     1697.60     63.23 o
  10   4  13       24.55       38.11     14.95 o
  12   4  13      296.26      299.95     26.47 o
  14   4  13       12.11       25.02     15.18 o
  16   4  13      228.99      169.54     24.25 o
  18   4  13       58.60       40.88     21.71 o
  20   4  13       98.40       67.89     22.50 o
  22   4  13      604.14      729.79     55.12 o
 -50   0  14     1028.71      961.05     70.51 o
 -48   0  14      163.09      122.24     30.12 o
 -46   0  14      457.66      514.16     58.83 o
 -44   0  14      654.81      695.27     53.79 o
 -42   0  14     2429.84     2572.86     89.05 o
 -40   0  14       34.17       65.20     20.29 o
 -38   0  14      701.74      779.62     37.31 o
 -36   0  14     4966.90     4994.08    136.84 o
 -34   0  14     1868.27     1729.76     53.46 o
 -32   0  14      409.17      638.52     38.47 o
 -30   0  14        3.72      -13.22     13.22 o
 -28   0  14     3784.19     3671.78     86.57 o
 -26   0  14      276.82      427.19     27.07 o
 -24   0  14     3091.92     2909.07     63.63 o
 -22   0  14      115.63      142.20     18.17 o
 -20   0  14      603.48      605.58     27.27 o
 -18   0  14     2281.48     2461.73     55.33 o
 -16   0  14     3227.00     3197.22     90.32 o
 -14   0  14     3988.16     3886.18     74.76 o
 -12   0  14      698.24      689.66     41.68 o
 -10   0  14    10209.06    10518.11    173.17 o
  -8   0  14      200.48      256.90     19.61 o
  -6   0  14     4117.74     4373.51     79.85 o
  -4   0  14     4493.36     4521.69     90.51 o
  -2   0  14     2154.42     2351.04     66.78 o
   0   0  14      681.16      835.26     61.33 o
   2   0  14     1966.54     2174.87     63.32 o
   4   0  14     4094.29     4446.63    105.93 o
   6   0  14     6575.95     6621.41    145.30 o
   8   0  14      555.01      477.53     30.51 o
  10   0  14     1661.99     1591.10     52.98 o
  12   0  14      697.92      955.49     40.15 o
  14   0  14     9044.44     9368.14    195.46 o
  16   0  14      184.04      262.03     50.57 o
  18   0  14      110.63      118.90     21.94 o
  20   0  14       32.11       57.22     21.17 o
  22   0  14     4006.40     4722.77    139.98 o
  24   0  14     5815.88     6180.66    173.53 o
  26   0  14      928.22      958.71     42.74 o
  28   0  14     1642.68     1919.52     87.13 o
  30   0  14      653.79      701.92     46.43 o
  32   0  14       32.22       -8.36     45.82 o
  34   0  14     5179.49     5128.58    229.38 o
  36   0  14      751.94     1002.11    101.96 o
  38   0  14       85.41      151.55     52.79 o
  40   0  14       58.81      165.15     56.06 o
 -49   1  14     1570.90     1393.54     56.47 o
 -47   1  14      226.92      241.03     28.20 o
 -45   1  14      646.69      616.97     39.68 o
 -43   1  14      642.61      656.77     31.11 o
 -41   1  14       84.53      116.69     17.81 o
 -39   1  14      209.79      197.27     23.28 o
 -37   1  14     1050.83      998.95     32.86 o
 -35   1  14      229.02      269.45     23.97 o
 -33   1  14        6.31       17.35     11.67 o
 -31   1  14       13.15       16.01     11.34 o
 -29   1  14     4494.44     4256.34     60.79 o
 -27   1  14     1996.25     1874.34     35.83 o
 -25   1  14      194.90      212.60     15.31 o
 -23   1  14      799.12      786.49     23.05 o
 -21   1  14      239.35      266.93     15.81 o
 -19   1  14     1072.84     1103.13     23.81 o
 -17   1  14      407.38      469.23     17.76 o
 -15   1  14        1.46       -0.34      7.60 o
 -13   1  14     8078.59     8492.49     83.76 o
 -11   1  14     1128.63     1252.64     25.48 o
  -9   1  14     4545.10     4838.07     66.05 o
  -7   1  14     3187.73     3112.64     43.64 o
  -5   1  14       31.04       22.76      7.19 o
  -3   1  14     1484.40     1507.71     25.02 o
  -1   1  14       41.58       47.34      7.86 o
   1   1  14      507.97      574.44     15.74 o
   3   1  14      271.99      327.20     14.76 o
   5   1  14     1606.65     1540.89     24.57 o
   7   1  14     2980.79     2921.13     40.36 o
   9   1  14      354.24      365.43     26.97 o
  11   1  14      227.53      267.01     17.53 o
  13   1  14     2219.26     2086.33     68.04 o
  15   1  14     1654.18     1557.20     51.57 o
  17   1  14      720.29      771.79     34.53 o
  19   1  14      239.01      329.25     31.25 o
  21   1  14       54.33       77.42     21.00 o
  23   1  14       18.83       19.23     19.97 o
  25   1  14      137.64      264.27     30.64 o
  27   1  14     2948.78     3074.75     90.91 o
  29   1  14        0.08        6.90     18.71 o
  31   1  14      153.02      147.58     27.36 o
  33   1  14        0.35      -20.07     20.07 o
  35   1  14     1207.46     1154.34     53.42 o
  37   1  14      349.38      515.07     49.01 o
  39   1  14      620.55      693.59     58.40 o
 -46   2  14      552.47      544.77     53.51 o
 -44   2  14      193.04      173.04     24.07 o
 -42   2  14        3.58       21.02     17.61 o
 -40   2  14      257.13      284.67     27.83 o
 -38   2  14       12.81       44.11     17.51 o
 -36   2  14        0.99        1.27     15.77 o
 -34   2  14      477.36      477.27     31.70 o
 -32   2  14      148.83      195.47     23.21 o
 -30   2  14       24.00       22.52     15.23 o
 -28   2  14       54.69       50.93     14.38 o
 -26   2  14     1542.63     1414.92     33.98 o
 -24   2  14      509.26      634.49     25.24 o
 -22   2  14      216.19      200.15     20.21 o
 -20   2  14        3.85      -10.95     10.95 o
 -18   2  14      141.87      163.91     17.98 o
 -16   2  14     1741.02     1874.00     44.65 o
 -14   2  14        0.18       15.16     10.55 o
 -12   2  14       61.40      145.51     16.31 o
 -10   2  14       93.84      110.49     13.70 o
  -8   2  14       26.70       26.44     10.50 o
  -6   2  14      343.18      429.84     18.54 o
  -4   2  14      821.50      857.21     22.37 o
  -2   2  14       80.44       88.50     11.08 o
   0   2  14        0.58       11.64      8.67 o
   2   2  14     1294.23     1199.10     26.06 o
   4   2  14      903.65      952.00     24.54 o
   6   2  14      147.07      167.44     13.83 o
   8   2  14      203.21      235.56     16.37 o
  10   2  14      160.12      149.46     15.90 o
  12   2  14      102.02      129.45     15.70 o
  14   2  14      602.60      700.30     26.11 o
  16   2  14       34.66       37.96     12.65 o
  18   2  14      302.81      311.11     26.33 o
  20   2  14      641.01      726.15     39.49 o
  22   2  14        1.20       17.83     17.04 o
  24   2  14     1114.33     1166.99     45.04 o
  26   2  14       20.84       29.80     19.01 o
  28   2  14      113.36      108.04     26.82 o
  30   2  14      218.36      259.43     36.91 o
  32   2  14      829.85      856.57     77.08 o
  34   2  14       16.75       28.65     34.89 o
  36   2  14       31.00       58.88     27.09 o
 -41   3  14     1020.55      996.82     86.54 o
 -39   3  14      539.44      508.01     52.28 o
 -37   3  14      555.88      516.21     33.41 o
 -35   3  14      636.35      663.29     57.28 o
 -33   3  14      459.50      565.02     47.22 o
 -31   3  14      972.26     1119.33     40.75 o
 -29   3  14     1227.03     1246.59     49.44 o
 -27   3  14      312.02      297.00     27.20 o
 -25   3  14       50.01       43.04     15.27 o
 -23   3  14       23.68       45.06     14.62 o
 -21   3  14      939.52     1023.66     46.14 o
 -19   3  14     2021.66     1993.33     50.64 o
 -17   3  14     1590.68     1611.54     47.56 o
 -15   3  14      602.97      651.04     35.45 o
 -13   3  14      258.14      298.00     26.37 o
 -11   3  14      230.80      265.85     29.08 o
  -9   3  14     1836.20     1988.28     71.70 o
  -7   3  14     1339.31     1317.72     39.14 o
  -5   3  14      735.50      819.16     35.25 o
  -3   3  14     1020.49     1033.78     37.04 o
  -1   3  14      237.00      295.14     31.94 o
   1   3  14      183.71      269.35     23.47 o
   3   3  14      523.90      729.11     34.02 o
   5   3  14      116.79      168.06     20.76 o
   7   3  14      924.06     1075.57     39.95 o
   9   3  14        0.17       13.18     15.50 o
  11   3  14     2020.23     2201.61     77.51 o
  13   3  14       23.96       41.30     16.16 o
  15   3  14      874.80     1029.97     41.86 o
  17   3  14      735.84      900.76     40.29 o
  19   3  14      558.61      677.29     36.09 o
  21   3  14      296.94      293.27     27.55 o
  23   3  14      677.40      742.30     37.84 o
  25   3  14     1137.59     1200.06     53.39 o
  27   3  14      184.00      276.55     32.14 o
  29   3  14      118.27      120.12     38.04 o
 -30   4  14        1.78      -21.36     23.27 o
 -28   4  14       13.94        2.98     16.21 o
 -26   4  14     2058.71     1991.67     57.47 o
 -24   4  14      776.91      863.65     42.00 o
 -22   4  14       77.02       70.31     26.20 o
 -20   4  14       11.05       24.22     14.14 o
 -18   4  14      128.24      173.64     17.99 o
 -16   4  14      845.32      962.19     41.28 o
 -14   4  14      845.67      938.90     49.69 o
 -12   4  14      130.10      105.05     20.88 o
 -10   4  14       34.06       39.08     16.47 o
  -8   4  14      578.05      716.45     36.52 o
  -6   4  14      884.91      970.12     42.54 o
  -4   4  14      641.37      655.04     41.97 o
  -2   4  14        7.57       16.25     14.49 o
   0   4  14      112.87       82.42     18.43 o
   2   4  14      506.56      601.40     59.41 o
   4   4  14     3824.52     4085.49     84.72 o
   6   4  14      790.65      940.60     43.34 o
   8   4  14      232.73      254.19     42.10 o
  10   4  14       14.98       37.95     15.73 o
  12   4  14        6.26       29.21     14.73 o
  14   4  14      903.67     1004.25     50.26 o
  16   4  14      789.86      859.11     47.97 o
  18   4  14      353.66      421.36     45.16 o
 -49   1  15       48.74      102.64     32.22 o
 -47   1  15       24.86       19.43     21.78 o
 -45   1  15       71.87       89.38     20.65 o
 -43   1  15     1170.87     1098.71     37.19 o
 -41   1  15     3835.51     4096.96    111.97 o
 -39   1  15      310.76      424.37     27.54 o
 -37   1  15       21.72       36.60     18.05 o
 -35   1  15       28.75       23.37     14.55 o
 -33   1  15     1559.88     1376.37     41.59 o
 -31   1  15     2574.60     2573.05     81.19 o
 -29   1  15       98.57      150.64     17.39 o
 -27   1  15        2.50        2.40     10.39 o
 -25   1  15      779.76      610.83     23.99 o
 -23   1  15     2013.99     1772.53     47.88 o
 -21   1  15     4055.63     3848.32     58.90 o
 -19   1  15      657.67      762.67     23.56 o
 -17   1  15       26.28       23.94      9.32 o
 -15   1  15       30.03       18.72      9.34 o
 -13   1  15     2724.57     2361.81     41.76 o
 -11   1  15     1039.47     1036.40     36.63 o
  -9   1  15       42.77       46.32      9.73 o
  -7   1  15     1686.77     1360.36     29.22 o
  -5   1  15      428.21      493.50     22.15 o
  -3   1  15     1719.22     1456.57     34.33 o
  -1   1  15     3350.67     2922.11     44.47 o
   1   1  15      274.11      281.86     17.20 o
   3   1  15      108.81      149.87     13.57 o
   5   1  15      188.90      179.26     20.39 o
   7   1  15     2435.83     1983.81     40.67 o
   9   1  15      354.04      414.92     28.44 o
  11   1  15      358.49      301.64     25.57 o
  13   1  15      179.84      168.69     21.71 o
  15   1  15       43.58       77.77     20.85 o
  17   1  15     2479.96     1894.17     60.71 o
  19   1  15      995.81      912.89     40.58 o
  21   1  15       55.09       95.65     23.88 o
  23   1  15      399.74      434.65     44.81 o
  25   1  15      140.19      122.98     41.04 o
  27   1  15      887.69      705.68     66.48 o
  29   1  15      270.05      212.74     38.24 o
  31   1  15      234.89      261.85    131.33 o
  33   1  15      883.94      806.98    158.01 o
  35   1  15      134.06      224.86     53.47 o
  37   1  15      585.38      580.80     45.77 o
 -44   2  15      416.05      494.12     44.69 o
 -42   2  15      206.01      210.44     32.04 o
 -40   2  15      798.93      893.03     61.95 o
 -38   2  15      286.09      345.80     30.86 o
 -36   2  15      594.42      606.16     33.31 o
 -34   2  15      977.59     1031.51     44.64 o
 -32   2  15       84.96      104.93     20.26 o
 -30   2  15     1024.06      891.09     38.67 o
 -28   2  15     1361.98     1313.15     65.30 o
 -26   2  15      675.85      677.85     36.29 o
 -24   2  15      455.61      538.67     30.39 o
 -22   2  15      107.97      107.92     18.85 o
 -20   2  15     1433.04     1223.57     39.80 o
 -18   2  15      149.18      185.28     18.44 o
 -16   2  15      155.25       92.36     15.22 o
 -14   2  15     1429.50     1352.22     36.10 o
 -12   2  15      265.75      299.49     24.97 o
 -10   2  15     9785.76     8656.31    111.20 o
  -8   2  15     3148.16     3299.41    129.79 o
  -6   2  15      178.94      143.89     21.22 o
  -4   2  15     1519.44     1337.17     33.17 o
  -2   2  15        7.53       54.47     15.06 o
   0   2  15     4961.08     4214.31     65.63 o
   2   2  15      973.82      881.42     27.31 o
   4   2  15      234.54      211.33     17.08 o
   6   2  15      489.49      431.33     24.55 o
   8   2  15     2123.26     1673.80     35.72 o
  10   2  15     4914.72     4225.67     67.14 o
  12   2  15     3244.94     2957.35     51.31 o
  14   2  15       42.53       61.43     15.97 o
  16   2  15       17.64       37.42     15.85 o
  18   2  15     2139.16     1610.02     48.22 o
  20   2  15     2119.31     1687.52     53.37 o
  22   2  15      426.55      479.48     55.15 o
  24   2  15      243.47      270.16     30.58 o
  26   2  15       18.79       13.02     21.94 o
  28   2  15      720.01      617.07     50.60 o
  30   2  15     2866.61     2248.61     83.09 o
  32   2  15      872.54      718.48     52.85 o
 -39   3  15      578.49      629.25     67.45 o
 -37   3  15       30.74       69.17     28.53 o
 -35   3  15        9.67       41.09     23.18 o
 -33   3  15      893.39      906.84     48.62 o
 -31   3  15        0.64       21.68     17.30 o
 -29   3  15       21.70       16.97     15.49 o
 -27   3  15       59.61       39.60     17.46 o
 -25   3  15      138.95       86.73     18.47 o
 -23   3  15      270.83      168.17     22.71 o
 -21   3  15     1475.66     1164.95     44.73 o
 -19   3  15        2.60       31.87     18.09 o
 -17   3  15      248.63      206.99     39.20 o
 -15   3  15      110.91       69.55     20.26 o
 -13   3  15       34.06       24.21     17.61 o
 -11   3  15      160.37      169.94     24.12 o
  -9   3  15      437.72      458.69     31.58 o
  -7   3  15       49.69       83.62     19.71 o
  -5   3  15      511.54      530.79     30.63 o
  -3   3  15      197.17      125.09     19.56 o
  -1   3  15      314.82      290.82     26.24 o
   1   3  15       18.50       29.37     16.85 o
   3   3  15        5.58       20.77     15.88 o
   5   3  15      993.20      987.20     60.15 o
   7   3  15       61.63       65.66     19.00 o
   9   3  15      172.82      154.92     23.07 o
  11   3  15      253.43      202.44     23.41 o
  13   3  15        1.73       12.99     15.87 o
  15   3  15        7.15       26.30     16.15 o
  17   3  15       55.91       58.42     18.20 o
  19   3  15     1305.01     1218.93     47.73 o
  21   3  15      104.10       87.95     22.80 o
  23   3  15      434.98      467.00     38.40 o
  25   3  15      101.97       83.01     27.47 o
  27   3  15       13.49       59.74     32.64 o
 -26   4  15        3.64       24.25     25.80 o
 -24   4  15      160.02      219.94     38.16 o
 -22   4  15      230.20      255.82     34.72 o
 -20   4  15      315.17      233.52     27.12 o
 -18   4  15       21.95       31.59     18.00 o
 -16   4  15        1.93       42.76     16.82 o
 -14   4  15      300.27      269.13     27.50 o
 -12   4  15       46.24       60.13     17.95 o
 -10   4  15       99.70       87.95     19.13 o
  -8   4  15       27.95       16.09     15.87 o
  -6   4  15      133.90      156.79     22.42 o
  -4   4  15       92.97       88.63     19.24 o
  -2   4  15      567.95      591.59     57.37 o
   0   4  15      214.09      186.70     23.84 o
   2   4  15      678.11      642.69     36.79 o
   4   4  15      197.40      164.24     22.95 o
   6   4  15        1.48       24.63     19.68 o
   8   4  15      231.32      267.71     41.72 o
  10   4  15       84.52       77.35     22.33 o
  12   4  15       88.33       81.10     25.73 o
  14   4  15      276.79      232.69     36.58 o
 -48   0  16     3879.99     4040.71    194.01 o
 -46   0  16      675.78      728.80     94.16 o
 -44   0  16       17.58       33.25     24.64 o
 -42   0  16     2324.61     2495.94     89.96 o
 -40   0  16       83.34       47.06     31.13 o
 -38   0  16     2218.72     2123.17     79.29 o
 -36   0  16     4830.72     4537.56    103.98 o
 -34   0  16       14.01       16.08     17.50 o
 -32   0  16       17.74       28.18     18.00 o
 -30   0  16     1434.61     1535.27     49.97 o
 -28   0  16     4800.21     4538.93    101.09 o
 -26   0  16      509.23      552.58     34.87 o
 -24   0  16      449.18      466.12     32.26 o
 -22   0  16      985.86     1120.26     72.34 o
 -20   0  16      535.93      579.41     33.25 o
 -18   0  16     2565.35     2631.63     74.18 o
 -16   0  16     1202.73     1134.37     44.00 o
 -14   0  16     4453.14     4420.42    106.03 o
 -12   0  16        8.71       34.58     17.02 o
 -10   0  16     1062.11     1101.05     42.21 o
  -8   0  16     6000.96     5644.31    158.75 o
  -6   0  16      354.46      504.84     41.81 o
  -4   0  16       81.10      128.42     36.61 o
  -2   0  16     1742.38     1659.46     65.85 o
   0   0  16      699.82      819.06     44.36 o
   2   0  16      633.83      639.15     39.63 o
   4   0  16      204.08      253.14     74.47 o
   6   0  16     5555.47     5518.10    157.11 o
   8   0  16     1049.80     1012.12     50.45 o
  10   0  16     1120.21     1179.21     71.11 o
  12   0  16      482.91      550.75     45.34 o
  14   0  16       15.17       20.23     22.06 o
  16   0  16     2522.71     2644.72    107.79 o
  18   0  16     4309.08     4278.42    131.38 o
  20   0  16      138.85      204.38     64.56 o
  22   0  16     1365.38     1313.10     60.61 o
  24   0  16       41.28       28.95     20.49 o
  26   0  16     2738.39     2814.97    112.81 o
  28   0  16     1353.22     1315.38     97.34 o
  30   0  16      601.39      734.93     89.02 o
  32   0  16       18.98       24.53     48.64 o
  34   0  16      249.71      366.29     70.74 o
 -47   1  16      121.78      127.67     35.69 o
 -45   1  16       71.12       47.43     31.34 o
 -43   1  16       17.40       34.47     19.39 o
 -41   1  16      373.31      405.55     34.44 o
 -39   1  16     1512.99     1493.80     68.05 o
 -37   1  16     1917.07     1823.08     48.19 o
 -35   1  16      892.28      851.78     49.07 o
 -33   1  16       72.49       72.80     16.45 o
 -31   1  16       85.75       78.14     16.54 o
 -29   1  16       53.83       62.25     15.36 o
 -27   1  16      200.53      209.94     19.94 o
 -25   1  16     1087.84     1010.87     36.67 o
 -23   1  16       23.28       41.51     13.17 o
 -21   1  16       12.83       21.22     11.90 o
 -19   1  16     1248.40     1356.47     45.02 o
 -17   1  16      156.76      191.82     19.66 o
 -15   1  16     3026.39     3086.91     65.64 o
 -13   1  16      407.09      435.31     23.92 o
 -11   1  16      748.78      719.60     35.33 o
  -9   1  16      197.89      286.18     22.43 o
  -7   1  16     3353.45     3445.75     69.32 o
  -5   1  16      302.32      402.12     22.18 o
  -3   1  16      863.57      807.83     27.57 o
  -1   1  16      230.60      316.08     35.09 o
   1   1  16        5.67       -0.30     11.60 o
   3   1  16      849.99      953.44     32.11 o
   5   1  16     2763.58     2840.21     76.84 o
   7   1  16      354.67      326.70     29.71 o
   9   1  16      278.72      325.08     30.15 o
  11   1  16       33.77       76.35     37.66 o
  13   1  16      473.16      615.73     36.11 o
  15   1  16     1968.88     2060.13     64.35 o
  17   1  16        0.70        0.50     18.73 o
  19   1  16        6.90       10.44     19.02 o
  21   1  16      947.80      946.91     66.41 o
  23   1  16      746.62      881.49    125.60 o
  25   1  16      118.48      142.82     34.78 o
  27   1  16        0.90       49.01     26.86 o
  29   1  16       60.39       13.79     50.17 o
  31   1  16      120.22      117.03     33.29 o
  33   1  16     1163.88     1218.37     54.05 o
 -42   2  16       92.89       88.11     25.93 o
 -40   2  16       17.09       23.94     17.40 o
 -38   2  16      958.85      948.73     41.25 o
 -36   2  16      700.02      739.40     39.75 o
 -34   2  16      181.05      155.94     20.39 o
 -32   2  16        0.57        2.32     14.61 o
 -30   2  16       88.91      135.24     21.91 o
 -28   2  16        1.45       21.21     20.01 o
 -26   2  16        9.09       14.43     15.21 o
 -24   2  16       16.07       30.53     15.83 o
 -22   2  16      370.38      381.33     28.17 o
 -20   2  16      310.31      340.81     25.26 o
 -18   2  16        4.60       19.04     13.36 o
 -16   2  16       31.70       25.80     13.31 o
 -14   2  16      866.46      908.16     45.98 o
 -12   2  16     1214.21     1233.13     40.04 o
 -10   2  16     1359.31     1424.90     36.68 o
  -8   2  16      457.69      470.72     38.78 o
  -6   2  16      336.16      363.58     29.42 o
  -4   2  16       15.44        9.55     12.41 o
  -2   2  16        2.05       10.42     12.09 o
   0   2  16       53.70       57.52     14.63 o
   2   2  16      550.59      658.79     27.76 o
   4   2  16       73.93       86.54     14.64 o
   6   2  16      184.01      187.50     18.48 o
   8   2  16       45.59       69.84     14.72 o
  10   2  16      316.98      356.64     28.24 o
  12   2  16      222.49      212.48     30.27 o
  14   2  16       20.42       22.79     16.50 o
  16   2  16      241.27      252.71     28.76 o
  18   2  16      707.59      752.12     42.09 o
  20   2  16      588.40      773.79     85.05 o
  22   2  16      218.07      242.25     36.51 o
  24   2  16      250.00      331.60     42.80 o
  26   2  16        4.66       -2.96     25.06 o
  28   2  16      246.79      294.74     45.39 o
  30   2  16      162.09      127.72     36.73 o
 -35   3  16      199.19      170.32     35.20 o
 -33   3  16      384.92      421.88     47.23 o
 -31   3  16      509.35      510.35     37.83 o
 -29   3  16       13.94       25.46     17.52 o
 -27   3  16     2254.44     2276.92     55.46 o
 -25   3  16     2657.81     2660.87     60.07 o
 -23   3  16      914.21      823.48     41.39 o
 -21   3  16      253.06      229.60     28.51 o
 -19   3  16        7.37       36.72     19.21 o
 -17   3  16     2664.91     2732.73     71.66 o
 -15   3  16     1020.65     1099.79     49.57 o
 -13   3  16     1697.24     1683.51     54.38 o
 -11   3  16      659.28      732.60     41.75 o
  -9   3  16       28.92       16.62     17.94 o
  -7   3  16     1181.44     1309.31     48.26 o
  -5   3  16     5106.61     5113.79    105.71 o
  -3   3  16      716.38      798.01     39.80 o
  -1   3  16      173.02      150.59     22.44 o
   1   3  16      271.24      333.05     28.81 o
   3   3  16     1586.26     1561.41     48.48 o
   5   3  16     2169.08     2328.49     60.72 o
   7   3  16     2278.60     2246.54     69.22 o
   9   3  16      240.40      173.57     24.20 o
  11   3  16       12.79       33.69     16.99 o
  13   3  16      638.22      709.88     42.07 o
  15   3  16     1079.71     1228.45     51.93 o
  17   3  16      217.72      243.51     42.56 o
  19   3  16       56.90       75.33     22.71 o
  21   3  16      812.11      810.76     52.66 o
  23   3  16      929.48      867.92     66.57 o
 -20   4  16      312.51      242.71     77.61 o
 -18   4  16     1202.14     1190.96    111.60 o
 -16   4  16       47.93       44.82     32.78 o
 -14   4  16      124.77      165.04     30.78 o
 -12   4  16      241.03      280.64     36.45 o
 -10   4  16      807.18      850.65     58.62 o
  -8   4  16       90.59      110.09     25.30 o
  -6   4  16       13.63       27.50     29.48 o
  -4   4  16      224.48      219.31     28.19 o
  -2   4  16      162.73      152.21     25.05 o
   0   4  16       28.20       20.59     19.62 o
   2   4  16      229.83      213.42     29.02 o
   4   4  16       77.64       98.51     40.58 o
   6   4  16      385.54      415.60     66.04 o
   8   4  16       60.61       52.66     47.83 o
 -43   1  17        8.81      -14.16     23.00 o
 -41   1  17      142.83      129.55     24.38 o
 -39   1  17      574.28      636.03     41.01 o
 -37   1  17      176.27      313.30     35.11 o
 -35   1  17      431.83      441.10     28.35 o
 -33   1  17       56.04       78.46     16.93 o
 -31   1  17       26.81       34.27     14.88 o
 -29   1  17     1129.28     1055.46     49.04 o
 -27   1  17       17.44       51.00     14.81 o
 -25   1  17       74.44       61.45     15.04 o
 -23   1  17       96.15       79.84     16.37 o
 -21   1  17      613.22      571.51     32.10 o
 -19   1  17     1129.44     1307.23     39.13 o
 -17   1  17        0.54       12.27     14.95 o
 -15   1  17      132.95      109.54     18.23 o
 -13   1  17        8.73       32.27     13.39 o
 -11   1  17     2376.85     2027.24     49.54 o
  -9   1  17     6189.04     5873.60    117.28 o
  -7   1  17        8.02      140.85     24.94 o
  -5   1  17      842.46      797.74     39.63 o
  -3   1  17       74.08       38.40     24.60 o
  -1   1  17      760.83      693.31     96.54 o
   1   1  17     2661.97     2367.13     90.18 o
   3   1  17      452.24      602.41     51.74 o
   5   1  17       28.00       13.12     23.41 o
   7   1  17       34.87       16.85     31.50 o
   9   1  17     5281.21     4249.51    150.07 o
  11   1  17     3370.51     3257.71    113.50 o
  13   1  17       30.59       65.77     28.48 o
  15   1  17       35.90       71.59     29.26 o
  17   1  17       48.79       16.44     25.02 o
  19   1  17      893.91      775.41    119.75 o
  21   1  17     3466.81     2903.88    108.54 o
  23   1  17      514.79      466.57     83.94 o
  25   1  17       12.81       11.53     26.13 o
  27   1  17       12.18       30.35     26.75 o
  29   1  17     1032.18      851.73    107.95 o
  31   1  17      688.38      886.83    103.05 o
 -40   2  17     1553.76     1704.08     65.79 o
 -38   2  17      320.42      284.12     32.40 o
 -36   2  17        0.44       54.47     19.90 o
 -34   2  17     2198.95     2122.35     62.78 o
 -32   2  17     1540.84     1453.32     51.35 o
 -30   2  17     1745.55     1780.18     82.49 o
 -28   2  17        7.80       31.52     16.95 o
 -26   2  17        2.81       12.83     16.70 o
 -24   2  17      417.94      444.51     47.84 o
 -22   2  17     5310.19     4706.73    150.58 o
 -20   2  17     1138.08     1460.62     56.17 o
 -18   2  17       54.70       91.71     19.73 o
 -16   2  17       30.00       27.60     14.99 o
 -14   2  17       42.25       23.77     15.26 o
 -12   2  17     1062.95     1020.46     47.17 o
 -10   2  17     3291.60     2997.72     97.54 o
  -8   2  17      552.29      685.07     35.70 o
  -6   2  17       52.02       60.33     16.32 o
  -4   2  17      383.29      330.39     25.20 o
  -2   2  17     1503.03     1175.67     37.14 o
   0   2  17     1015.62     1065.35     37.38 o
   2   2  17      575.98      593.30     31.85 o
   4   2  17      401.61      411.55     30.60 o
   6   2  17       54.95       80.67     20.50 o
   8   2  17     1307.56     1104.13     57.42 o
  10   2  17     1907.06     1709.03     54.32 o
  12   2  17       64.39      106.97     24.86 o
  14   2  17       81.16       28.72     51.58 o
  16   2  17       57.66       42.63     28.38 o
  18   2  17     1425.59     1128.90     57.80 o
  20   2  17        2.11       48.31     27.08 o
  22   2  17     1088.32      978.74    108.76 o
  24   2  17       78.92       75.93     32.37 o
  26   2  17        1.27       54.35     29.77 o
 -33   3  17      400.13      413.75     89.44 o
 -31   3  17        0.90        6.30     26.19 o
 -29   3  17      873.05      847.36     52.71 o
 -27   3  17      177.51      124.89     24.51 o
 -25   3  17        0.04       16.68     17.49 o
 -23   3  17      442.89      429.33     31.11 o
 -21   3  17       41.90       61.41     20.77 o
 -19   3  17      184.94      184.03     27.13 o
 -17   3  17      245.48      345.13     34.15 o
 -15   3  17      426.08      403.10     35.95 o
 -13   3  17        0.10       70.69     22.43 o
 -11   3  17     1620.47     1428.10     51.24 o
  -9   3  17      642.03      663.01     41.89 o
  -7   3  17       57.45       61.29     20.72 o
  -5   3  17      533.06      505.58     60.70 o
  -3   3  17      478.01      445.34     36.46 o
  -1   3  17      126.29      124.66     24.50 o
   1   3  17      275.70      316.82     29.47 o
   3   3  17       22.59       12.40     17.34 o
   5   3  17       58.82       70.91     20.55 o
   7   3  17      274.79      216.34     27.27 o
   9   3  17     1086.02     1054.99     49.04 o
  11   3  17      631.78      636.05     37.28 o
  13   3  17       39.20       51.30     25.47 o
  15   3  17      170.30      217.53     39.40 o
  17   3  17        0.16       37.85     22.29 o
  19   3  17      127.73      126.88     71.83 o
  -8   4  17      353.97      405.82     79.65 o
  -6   4  17      154.39      113.17     55.08 o
 -42   0  18       64.13       71.94     38.82 o
 -40   0  18     3071.52     2944.80    118.31 o
 -38   0  18      196.14      252.46     43.58 o
 -36   0  18     3256.17     3196.68    121.76 o
 -34   0  18      292.24      336.55     46.43 o
 -32   0  18       95.90       70.05     29.57 o
 -30   0  18      324.77      390.44     37.37 o
 -28   0  18      392.97      436.27     37.68 o
 -26   0  18     2470.64     2334.99     72.95 o
 -24   0  18      190.76      184.94     28.58 o
 -22   0  18     1744.37     1728.28     60.00 o
 -20   0  18        6.02        7.25     18.38 o
 -18   0  18     1732.17     1838.35     73.56 o
 -16   0  18     4781.98     4684.70    140.94 o
 -14   0  18      883.66      766.11     45.13 o
 -12   0  18       47.73       23.37     28.74 o
 -10   0  18       38.11       48.98     23.87 o
  -8   0  18      720.52      648.66     41.73 o
  -6   0  18    11453.29    11655.46    324.89 o
  -4   0  18     1978.37     1828.92     73.31 o
  -2   0  18       23.89       41.51     25.91 o
   0   0  18      398.28      400.80     49.25 o
   2   0  18      986.50      983.57     68.59 o
   4   0  18     2514.68     2647.03     92.87 o
   6   0  18     2723.92     2400.11     87.59 o
   8   0  18      288.05      300.46     38.11 o
  10   0  18     1016.09     1118.50     56.24 o
  12   0  18     2609.66     2883.05    115.97 o
  14   0  18     6927.18     7309.92    201.51 o
  16   0  18      101.68      121.49     29.70 o
  18   0  18     1611.01     1720.19     94.56 o
  20   0  18      647.07      727.89     47.38 o
  22   0  18      671.81      805.29     58.50 o
  24   0  18      481.02      646.90     66.76 o
  26   0  18      860.59      767.42     75.00 o
  28   0  18      456.75      538.80     78.70 o
 -41   1  18      277.69      322.01     40.08 o
 -39   1  18      129.02      143.76     25.44 o
 -37   1  18     4988.74     4713.68    104.03 o
 -35   1  18      111.33      113.42     24.31 o
 -33   1  18       45.93       44.36     20.09 o
 -31   1  18        0.01       26.13     18.37 o
 -29   1  18      562.97      617.74     74.54 o
 -27   1  18     1178.60     1139.09     46.40 o
 -25   1  18      172.24      229.68     29.56 o
 -23   1  18      877.38      911.83     77.66 o
 -21   1  18      695.34      693.20     31.36 o
 -19   1  18     1860.97     1797.21     57.42 o
 -17   1  18      530.01      584.23     47.34 o
 -15   1  18        0.10       18.58     17.70 o
 -13   1  18      285.80      266.36     39.69 o
 -11   1  18      395.47      456.61     64.46 o
  -9   1  18      141.18      153.67     26.81 o
  -7   1  18      470.52      518.96    157.34 o
  -5   1  18      123.43      184.58     88.57 o
  -3   1  18        0.41       14.62     37.14 o
  -1   1  18      538.67      531.34     50.88 o
   1   1  18      195.57      259.32     38.69 o
   3   1  18      147.31      184.23     36.98 o
   5   1  18      629.20      716.34     57.14 o
   7   1  18      964.16      828.23     51.17 o
   9   1  18      512.29      663.61     55.58 o
  11   1  18       49.31       42.54     26.50 o
  13   1  18      289.91      318.75     48.38 o
  15   1  18       91.34      107.35     32.77 o
  17   1  18      261.25      300.91    102.59 o
  19   1  18     2147.88     2081.63    104.79 o
  21   1  18     1827.05     1931.11     99.92 o
  23   1  18      146.72      262.15     40.62 o
  25   1  18        5.01       24.86     26.68 o
  27   1  18     1246.49     1262.75     66.87 o
 -36   2  18        6.70       45.22     30.52 o
 -34   2  18      503.43      591.35     44.25 o
 -32   2  18      291.19      353.68     35.00 o
 -30   2  18      306.40      290.38     34.80 o
 -28   2  18       36.61       63.78     21.09 o
 -26   2  18      365.18      346.06     36.00 o
 -24   2  18      757.93      821.82     48.54 o
 -22   2  18      217.99      254.84     28.88 o
 -20   2  18       15.88       25.00     18.89 o
 -18   2  18       25.91       21.74     16.67 o
 -16   2  18      408.92      449.81     31.45 o
 -14   2  18        0.23      -14.96     14.96 o
 -12   2  18       11.27       50.32     17.74 o
 -10   2  18      100.78       86.30     19.37 o
  -8   2  18       18.17       11.37     16.38 o
  -6   2  18     1030.98     1051.61     58.15 o
  -4   2  18       76.33       76.21     18.87 o
  -2   2  18        7.43      -10.37     15.98 o
   0   2  18      189.48      173.21     25.78 o
   2   2  18       10.95       41.09     20.85 o
   4   2  18      699.37      798.24     50.24 o
   6   2  18      419.33      589.41     48.84 o
   8   2  18        1.95       -9.73     21.21 o
  10   2  18      204.76      246.09     37.31 o
  12   2  18        7.76        5.79     24.25 o
  14   2  18        4.31      -17.69     55.01 o
  16   2  18      369.05      397.85     51.59 o
  18   2  18       14.85       42.89     25.88 o
  20   2  18       21.32       13.41     24.48 o
  22   2  18      140.64      169.15     37.19 o
 -27   3  18      357.71      322.37     43.36 o
 -25   3  18        0.12       15.56     22.16 o
 -23   3  18      225.13      255.03     29.66 o
 -21   3  18       17.40       23.30     19.29 o
 -19   3  18      579.35      615.57     38.23 o
 -17   3  18     2103.21     1889.62     61.14 o
 -15   3  18      372.12      367.00     35.14 o
 -13   3  18       71.88       63.52     21.66 o
 -11   3  18       21.72       39.24     21.88 o
  -9   3  18      188.00      165.84     27.12 o
  -7   3  18      146.52      110.78     24.44 o
  -5   3  18       40.70       72.00     34.07 o
  -3   3  18      698.02      683.08     43.63 o
  -1   3  18        4.57       30.10     20.81 o
   1   3  18      138.41      157.14     27.09 o
   3   3  18        3.38       39.64     21.66 o
   5   3  18      539.48      545.65     38.18 o
   7   3  18       61.12       29.80     26.35 o
   9   3  18      235.32      178.76     33.65 o
  11   3  18      111.62      150.86     29.95 o
  13   3  18       16.66       52.27     39.20 o
 -37   1  19      499.64      542.76     43.26 o
 -35   1  19       41.55       69.06     22.63 o
 -33   1  19     1821.55     1523.14     74.66 o
 -31   1  19     1225.73     1455.57     95.41 o
 -29   1  19      122.92      163.66     26.82 o
 -27   1  19       87.68      138.43     25.99 o
 -25   1  19       24.77       85.12     25.70 o
 -23   1  19     1317.72     1129.64     52.08 o
 -21   1  19      640.31      725.13     50.32 o
 -19   1  19      322.62      283.41     34.25 o
 -17   1  19      121.10      109.65     26.35 o
 -15   1  19       17.38       66.37     24.78 o
 -13   1  19     1798.85     1602.60     73.59 o
 -11   1  19      830.96      849.59     52.77 o
  -9   1  19      900.41      851.24     52.64 o
  -7   1  19      233.10      236.45     40.43 o
  -5   1  19      373.40      478.74     83.12 o
  -3   1  19     1686.22     1472.44     70.96 o
  -1   1  19     1164.87     1189.36     62.95 o
   1   1  19        5.05        5.11     23.79 o
   3   1  19      502.32      521.46     51.36 o
   5   1  19      552.65      628.21    123.16 o
   7   1  19      252.58      220.84     39.28 o
   9   1  19     1326.15     1104.03     61.82 o
  11   1  19     1155.18      982.93     58.23 o
  13   1  19     1793.69     1321.78    116.80 o
  15   1  19       45.71      225.58     39.13 o
  17   1  19      231.74      324.51     45.16 o
  19   1  19       60.49       45.42     27.37 o
  21   1  19       36.41       50.71     30.73 o
  23   1  19      482.71      523.20     52.66 o
 -32   2  19        9.47       93.07     35.17 o
 -30   2  19      391.86      410.77     38.84 o
 -28   2  19      623.87      630.37     62.08 o
 -26   2  19        0.00       18.88     21.41 o
 -24   2  19      629.32      702.29     67.84 o
 -22   2  19       38.61       88.77     22.52 o
 -20   2  19     1534.01     1406.84     51.01 o
 -18   2  19     2748.48     2865.18    101.73 o
 -16   2  19       15.53      135.20     25.01 o
 -14   2  19      558.45      616.95     53.90 o
 -12   2  19     1360.77     1135.95     53.46 o
 -10   2  19     1667.00     1527.17     79.54 o
  -8   2  19     1032.63     1031.39     48.30 o
  -6   2  19        0.55       10.66     20.45 o
  -4   2  19      118.16      108.80     30.11 o
  -2   2  19      246.90      295.69     46.37 o
   0   2  19     1490.24     1307.43     92.23 o
   2   2  19     1342.24     1379.29     72.18 o
   4   2  19       99.79      217.68     41.50 o
   6   2  19        5.93       41.03     35.24 o
   8   2  19     3673.24     3013.10    115.91 o
  10   2  19      923.62     1036.67    150.33 o
  12   2  19     1192.72      978.14     60.69 o
  14   2  19       89.28       74.54     35.45 o
  16   2  19       48.68      111.99     36.16 o
  18   2  19      245.14      296.68     67.73 o
 -21   3  19        0.30        9.71     25.44 o
 -19   3  19       50.68       53.24     27.54 o
 -17   3  19       67.41       86.65     44.66 o
 -15   3  19       16.09       17.91     22.51 o
 -13   3  19        0.90       -2.80     21.05 o
 -11   3  19      380.83      377.76     44.17 o
  -9   3  19      706.93      784.20     47.74 o
  -7   3  19        4.34       11.10     21.40 o
  -5   3  19       13.71       11.00     22.21 o
  -3   3  19        2.49       16.93     22.44 o
  -1   3  19       92.01       66.52     26.59 o
   1   3  19        0.01       45.94     27.37 o
   3   3  19       91.60       36.10     68.85 o
   5   3  19      877.59      797.90     93.60 o
 -36   0  20      108.33      118.37     37.51 o
 -34   0  20       55.53      111.00     36.49 o
 -32   0  20      723.25      652.70     53.60 o
 -30   0  20      457.89      475.39     51.82 o
 -28   0  20     2045.44     1791.98    107.62 o
 -26   0  20       27.08       31.98     33.02 o
 -24   0  20     1003.75     1010.86     52.97 o
 -22   0  20     2032.00     1792.30     72.58 o
 -20   0  20      896.43      857.44     49.11 o
 -18   0  20      354.77      298.90     39.10 o
 -16   0  20     2003.11     1888.74     75.76 o
 -14   0  20     2007.46     2065.97     80.47 o
 -12   0  20     1870.07     1666.14     70.66 o
 -10   0  20      142.31      183.94     35.20 o
  -8   0  20      140.46      154.83     58.32 o
  -6   0  20      717.18      712.54     84.59 o
  -4   0  20        2.83      -10.40     22.45 o
  -2   0  20     4932.98     4982.56    148.75 o
   0   0  20      316.14      447.64     53.35 o
   2   0  20       84.65      105.58     30.29 o
   4   0  20        3.83       11.88     24.58 o
   6   0  20     1628.08     1617.16    102.80 o
   8   0  20     4618.23     4960.29    149.35 o
  10   0  20     1689.37     1542.73     83.34 o
  12   0  20       84.54      109.00     29.88 o
  14   0  20     2409.30     2558.38    140.38 o
  16   0  20     2385.32     2309.52     92.59 o
  18   0  20      916.41      854.61     58.63 o
  20   0  20        0.12       18.00     32.49 o
 -33   1  20      370.53      449.38     68.84 o
 -31   1  20      113.46       93.22     27.84 o
 -29   1  20       11.61       11.39     32.01 o
 -27   1  20       50.10       40.32     22.65 o
 -25   1  20      321.85      387.48     40.63 o
 -23   1  20     1159.80     1034.47     51.57 o
 -21   1  20      131.80      107.62     27.90 o
 -19   1  20      600.40      615.97     65.89 o
 -17   1  20       30.07       26.96     24.64 o
 -15   1  20     1392.51     1393.74     71.09 o
 -13   1  20       54.60      102.98     32.14 o
 -11   1  20       17.89       43.44     26.46 o
  -9   1  20       59.39       37.23     27.58 o
  -7   1  20     2565.47     2585.96    203.17 o
  -5   1  20      459.08      451.09     50.61 o
  -3   1  20      228.02      243.44     40.94 o
  -1   1  20      395.85      491.82    133.52 o
   1   1  20       64.45       72.35     30.58 o
   3   1  20        0.82       -3.23     44.44 o
   5   1  20     1037.23      887.82    140.45 o
   7   1  20        5.56       25.47     35.79 o
   9   1  20      110.71      151.74     35.52 o
  11   1  20     2229.65     2281.26     93.86 o
  13   1  20      322.84      428.51     52.23 o
  15   1  20      694.61      849.64     74.00 o
  17   1  20        0.68       43.08     27.06 o
 -28   2  20       11.12       37.45     30.87 o
 -26   2  20       49.31       65.70     26.62 o
 -24   2  20      212.11      187.14     35.20 o
 -22   2  20       27.48       72.53     25.05 o
 -20   2  20       26.92       57.23     23.32 o
 -18   2  20      181.42      241.51     33.01 o
 -16   2  20       23.81        7.57     21.54 o
 -14   2  20        0.51       24.42     21.69 o
 -12   2  20      333.90      384.32     52.46 o
 -10   2  20      124.28      148.64     35.96 o
  -8   2  20       18.59       25.10     30.22 o
  -6   2  20        0.01      -24.44     26.48 o
  -4   2  20      548.71      747.22     99.22 o
  -2   2  20        5.51       26.24     54.32 o
   0   2  20      103.58       96.96     34.49 o
   2   2  20      152.98      110.13     51.44 o
   4   2  20        6.52      -21.06     34.42 o
   6   2  20       75.28       90.97     35.26 o
   8   2  20      206.12      281.82     45.88 o
  10   2  20       11.28       42.23     27.42 o
  12   2  20       32.79       62.76     33.23 o
 -29   1  21     1084.63      861.45     48.53 o
 -27   1  21      129.05      200.56     31.25 o
 -25   1  21      107.30      121.46     29.20 o
 -23   1  21      263.51      321.69     44.07 o
 -21   1  21     1512.08     1438.86     71.04 o
 -19   1  21     2558.65     2819.22    108.01 o
 -17   1  21      309.92      441.10     89.80 o
 -15   1  21        5.67       15.75     26.04 o
 -13   1  21      287.23      365.07     47.42 o
 -11   1  21      372.60      456.34     50.71 o
  -9   1  21     1570.56     1466.33     72.46 o
  -7   1  21      460.36      735.32     61.27 o
  -5   1  21      142.27      177.58     37.34 o
  -3   1  21        9.88       18.68     48.86 o
  -1   1  21      243.90      230.51     43.18 o
   1   1  21     1735.18     1615.83     75.33 o
   3   1  21      375.28      592.68     54.63 o
   5   1  21       40.76       43.62     32.53 o
   7   1  21       66.31       83.57     30.81 o
   9   1  21      591.83      532.20     53.02 o
  11   1  21      462.10      595.16     55.44 o
 -20   2  21      438.15      580.14     49.56 o
 -18   2  21      346.75      346.73     41.11 o
 -16   2  21       32.23       31.11     23.91 o
 -14   2  21        0.47       39.78     30.88 o
 -12   2  21     1375.58     1258.24     75.32 o
 -10   2  21      757.36      856.05     71.01 o
  -8   2  21      496.04      489.55     57.88 o
  -6   2  21      380.51      491.82    127.56 o
  -4   2  21      102.06      113.03     72.37 o
  -2   2  21      589.18      680.53     65.42 o
   0   2  21      615.17      736.68    155.72 o
   2   2  21      229.74      186.02     81.50 o
 -24   0  22     1209.64     1066.60     79.45 o
 -22   0  22      186.93      202.97     46.61 o
 -20   0  22      523.58      626.58     59.67 o
 -18   0  22      410.94      562.51     68.11 o
 -16   0  22     2274.11     2500.77    130.53 o
 -14   0  22     2195.27     1989.08    111.21 o
 -12   0  22        1.36       38.23     27.36 o
 -10   0  22       25.07       26.73     26.31 o
  -8   0  22      381.93      525.69     48.31 o
  -6   0  22     1492.49     1380.52     63.51 o
  -4   0  22      587.90      643.93     58.42 o
  -2   0  22       31.10       68.04     28.06 o
   0   0  22      221.67      225.47     37.29 o
   2   0  22       22.46       50.27     27.78 o
   4   0  22      659.85      889.47     92.80 o
   6   0  22      181.89      210.15     60.39 o
 -19   1  22       52.21        7.95     23.18 o
 -17   1  22        3.85        5.85     42.34 o
 -15   1  22       38.37       37.33     24.94 o
 -13   1  22      321.10      391.12     47.90 o
 -11   1  22      468.13      465.84     55.10 o
  -9   1  22        8.48        9.08     23.67 o
  -7   1  22     1374.94     1157.44     63.11 o
  -5   1  22       32.72       42.60     25.28 o
  -3   1  22      522.17      583.25     66.96 o
  -1   1  22      151.59      136.87     34.86 o
   1   1  22      109.02      144.49     34.57 o
   3   1  22      182.53      203.58     67.11 o
 
